# Supplementary material for: Cx40 Suppresses Sprouting Angiogenesis In Vitro
Source: Bioelectricity. 2023 Dec 15;5(4):307–17. doi: 10.1089/bioe.2023.0034 (PMC11949415; doi:10.1089/bioe.2023.0034)
Supplement: Supplementary Data S1 [file bioe.2023.0034_suppl_datas1.csv]

	gene	baseMean	log2FoldChange	lfcSE	stat	pvalue	padj	log10(pvalue)
1	CXCL8	382.5604829	2.164484852	0.302956731	7.144534606	9.03E-13	5.66E-09	12.04430596
2	BIRC3	50.51465834	3.132368367	0.438656136	7.140828804	9.28E-13	5.66E-09	12.03259321
3	APOL6	151.9711478	2.456437808	0.372447839	6.595387462	4.24E-11	1.73E-07	10.37248394
4	ADAMTS1	1090.92319	2.038544893	0.32391501	6.293456094	3.10E-10	9.48E-07	9.507974267
5	NIBAN1	249.6502942	2.145226812	0.34909727	6.145069007	7.99E-10	1.75E-06	9.097296936
6	STC1	1000.824368	1.675717149	0.273227949	6.133037098	8.62E-10	1.75E-06	9.064406929
7	CDCP1	958.073168	1.635541617	0.269300323	6.073299871	1.25E-09	2.19E-06	8.902020716
8	CD274	746.2627382	1.301403933	0.219086547	5.940136217	2.85E-09	4.35E-06	8.545482365
9	MX1	83.15851467	2.884845924	0.494736184	5.831079302	5.51E-09	7.47E-06	8.259084899
10	ADAMTS9	1608.547788	1.348536264	0.234082106	5.760954087	8.36E-09	9.29E-06	8.077587058
11	CYTL1	409.6649071	-1.440495444	0.249541434	-5.7725702	7.81E-09	9.29E-06	8.107508026
12	DCBLD2	3240.896127	1.928938211	0.345503276	5.582980951	2.36E-08	2.22E-05	7.626296223
13	BMP4	683.598316	-1.318851747	0.236158497	-5.584604256	2.34E-08	2.22E-05	7.630351972
14	SEMA3A	225.0225787	1.94088398	0.354603764	5.473387987	4.42E-08	3.85E-05	7.35505749
15	ICAM1	317.8214263	1.379585708	0.252790326	5.457430787	4.83E-08	3.93E-05	7.315986916
16	ALCAM	1903.267503	1.295951521	0.240264076	5.393863052	6.90E-08	5.26E-05	7.161410406
17	BGN	2755.952399	-1.436961418	0.272064789	-5.281688309	1.28E-07	8.74E-05	6.892794008
18	KRT7	1133.706676	-1.923786827	0.364311526	-5.280609282	1.29E-07	8.74E-05	6.890235896
19	THBD	639.4637051	1.300008041	0.247021155	5.262739701	1.42E-07	9.12E-05	6.847942789
20	ACER3	871.5326959	1.028951742	0.199276817	5.163429241	2.42E-07	0.000148062	6.615348682
21	MXD1	329.4518616	1.433407577	0.281328737	5.095133867	3.48E-07	0.000202675	6.457803553
22	SLC30A1	451.2670858	1.882806684	0.379061037	4.967027737	6.80E-07	0.00037742	6.16757497
23	OAS3	721.7022006	1.543185993	0.312079074	4.944855711	7.62E-07	0.000404624	6.118043416
24	XPO4	1160.143047	1.636038145	0.334415621	4.892230038	9.97E-07	0.000507347	6.001305638
25	SELENOI	616.1466564	1.316760454	0.269717767	4.881993754	1.05E-06	0.000513037	5.978733844
26	AFF3	123.0336598	1.922395899	0.39446953	4.873369813	1.10E-06	0.000515344	5.959751509
27	DIPK2A	604.7732549	1.725410226	0.355267305	4.856653576	1.19E-06	0.000540024	5.923045894
28	FSTL1	14914.83482	0.842598913	0.173836311	4.847082334	1.25E-06	0.00054649	5.902082067
29	SLC16A7	110.7737638	2.05781653	0.427372278	4.815044489	1.47E-06	0.000619776	5.83218927
30	SULT1B1	1023.224636	1.851808164	0.387048832	4.784430307	1.71E-06	0.000698067	5.765804304
31	MARCKSL1	7138.970021	-1.216620814	0.254861029	-4.773663591	1.81E-06	0.000712705	5.742550699
32	TFRC	1610.880871	1.768830661	0.372503622	4.74849252	2.05E-06	0.000765093	5.688376518
33	SLC2A3	1080.120846	1.006895124	0.212123932	4.746730429	2.07E-06	0.000765093	5.684594015
34	BRCA2	401.564287	1.388536075	0.294552883	4.714046797	2.43E-06	0.000872313	5.614671097
35	DDR2	2351.639362	1.262343461	0.268906792	4.694353203	2.67E-06	0.000892942	5.572754822
36	IL6ST	5405.615691	2.391641517	0.509725446	4.69201908	2.71E-06	0.000892942	5.567797586
37	DMTN	746.264982	-0.874831965	0.186095411	-4.700986238	2.59E-06	0.000892942	5.586854588
38	LMBRD2	131.7060792	2.193486964	0.468105076	4.68588588	2.79E-06	0.000895893	5.554782691
39	GFPT1	1543.193649	1.57819783	0.337650607	4.674055948	2.95E-06	0.000924771	5.529723571
40	TMEM37	99.78992745	-1.627192698	0.350145528	-4.647189722	3.36E-06	0.001022966	5.473030848
41	N4BP2	251.0727389	2.51756324	0.542229912	4.642981109	3.43E-06	0.001022966	5.464177248
42	SEMA3D	146.6542585	2.349963831	0.507061489	4.634475075	3.58E-06	0.00104056	5.446305842
43	TMEM33	1062.586384	1.340041255	0.289466813	4.629343315	3.67E-06	0.001041874	5.435538511
44	KLF4	104.0794203	1.415790404	0.306526156	4.618824123	3.86E-06	0.001047389	5.413501829
45	MINDY2	347.4693438	1.974685727	0.427123036	4.6232246	3.78E-06	0.001047389	5.422714769
46	LIFR	298.1299886	2.122980179	0.460282296	4.612343767	3.98E-06	0.001057098	5.399949144
47	SCN9A	118.8920528	1.378929803	0.29956305	4.603137142	4.16E-06	0.001061346	5.380725075
48	SLC41A2	117.4248739	1.692356826	0.367691827	4.602650103	4.17E-06	0.001061346	5.37970909
49	MIB1	963.4425016	1.970559586	0.428535074	4.598362434	4.26E-06	0.001061346	5.370769108
50	PAPPA2	22.80072308	2.840695035	0.62020059	4.580284316	4.64E-06	0.001090584	5.33315992
51	SLC7A11	3543.454866	1.28553314	0.280183464	4.588183476	4.47E-06	0.001090584	5.349576297
52	IFIT5	199.3762173	1.308494169	0.285488047	4.583358865	4.58E-06	0.001090584	5.339546481
53	CACNA2D1	460.6329643	2.054185491	0.450030201	4.564550308	5.01E-06	0.001132114	5.300538515
54	ZC3H12C	313.1639239	2.120997314	0.464503351	4.566161488	4.97E-06	0.001132114	5.30387423
55	IFI44L	67.11243208	2.41401107	0.531720059	4.540003761	5.63E-06	0.001226823	5.249852576
56	PHTF2	359.6739138	1.600040516	0.352147732	4.543662709	5.53E-06	0.001226823	5.257391942
57	ZNF654	274.0693921	2.058835179	0.454752271	4.527377451	5.97E-06	0.001259289	5.223878649
58	SLC6A15	230.8695846	1.540179837	0.340214798	4.527080672	5.98E-06	0.001259289	5.223268938
59	SLC30A7	701.2049009	1.719416147	0.381480014	4.507224717	6.57E-06	0.001336938	5.182559835
60	CST1	260.5243829	-1.826767229	0.405183946	-4.508488663	6.53E-06	0.001336938	5.185146298
61	EEA1	845.0136852	2.290237773	0.508879127	4.50055357	6.78E-06	0.001356979	5.16891945
62	ENTPD7	589.2339318	1.524821055	0.33990033	4.486082887	7.25E-06	0.00142901	5.139395334
63	RIF1	1292.420185	1.73096523	0.387685695	4.464867425	8.01E-06	0.001528883	5.096268022
64	TLR3	47.75400977	1.87458015	0.419599758	4.467543453	7.91E-06	0.001528883	5.101697568
65	PHIP	722.6125228	1.898535098	0.426824996	4.448041036	8.67E-06	0.001628218	5.062196465
66	DNAJC3	1569.809249	1.105401725	0.248927707	4.440653629	8.97E-06	0.001634829	5.0472751
67	PSKH1	955.2021305	-0.883975582	0.199025633	-4.441516253	8.93E-06	0.001634829	5.049016287
68	HPSE	1102.273149	1.025128544	0.231284029	4.432336067	9.32E-06	0.001652816	5.030502212
69	CLDN12	178.3606946	1.693607208	0.382402575	4.42885932	9.47E-06	0.001652816	5.023499684
70	NRCAM	2731.801257	1.83717889	0.414632246	4.430863517	9.39E-06	0.001652816	5.027535729
71	TMED5	1262.653154	1.409519892	0.318742851	4.422122371	9.77E-06	0.001662864	5.009945116
72	PPARGC1B	106.7267768	1.458156273	0.329789944	4.421469786	9.80E-06	0.001662864	5.008633138
73	EVA1A	603.5735151	-0.841090409	0.190555678	-4.413882698	1.02E-05	0.001678643	4.993392836
74	CDC42EP5	967.6637719	-1.589679728	0.360185425	-4.413503762	1.02E-05	0.001678643	4.99263229
75	SLC12A2	961.2187737	1.66523882	0.377827529	4.407404678	1.05E-05	0.001703577	4.980399328
76	MIGA1	295.4584626	1.613906802	0.368238939	4.382770622	1.17E-05	0.001846645	4.931148473
77	CERS6	188.8174664	2.482558057	0.566617594	4.381364226	1.18E-05	0.001846645	4.928344296
78	GPR180	496.2848507	1.822176871	0.415733801	4.383037581	1.17E-05	0.001846645	4.931680847
79	STMN1	10820.72584	-0.990887148	0.226800456	-4.36898217	1.25E-05	0.001929762	4.903691619
80	MMP11	268.369493	-1.506492024	0.345285993	-4.363026751	1.28E-05	0.001958282	4.891857127
81	HERC6	183.3556912	1.31524284	0.302022719	4.354781144	1.33E-05	0.001985297	4.875496009
82	SLC17A5	464.5285093	1.11545638	0.256154505	4.354623311	1.33E-05	0.001985297	4.875183109
83	BOLA1	245.3686543	-1.427884341	0.32880695	-4.342622143	1.41E-05	0.002021671	4.851421517
84	YOD1	200.894608	1.794421697	0.413184297	4.342908745	1.41E-05	0.002021671	4.851988271
85	ITGAV	1720.900987	1.934081195	0.445859479	4.33787165	1.44E-05	0.002021671	4.842032396
86	SGTB	321.5654558	1.699593929	0.392262164	4.332801082	1.47E-05	0.002021671	4.832021033
87	RAB11FIP2	202.7357492	1.554598129	0.35921576	4.327755913	1.51E-05	0.002021671	4.822070441
88	LARP4	1168.421662	1.529461748	0.353353832	4.32841421	1.50E-05	0.002021671	4.823368199
89	IDH2	3611.776115	-1.113769213	0.257159054	-4.331051911	1.48E-05	0.002021671	4.828569941
90	RAMP2	226.9917665	-1.984498281	0.457626842	-4.336498865	1.45E-05	0.002021671	4.839320903
91	SLFN5	1241.318725	1.530449378	0.353336269	4.331424516	1.48E-05	0.002021671	4.829304977
92	MPZL3	237.3051266	1.056375892	0.244636893	4.318138119	1.57E-05	0.002022871	4.803130615
93	KITLG	523.2120285	2.410810415	0.557919019	4.321075882	1.55E-05	0.002022871	4.808911716
94	TMTC3	721.1035606	1.721220412	0.398512643	4.319111182	1.57E-05	0.002022871	4.805045067
95	PDGFB	1283.579271	-0.851881119	0.197151246	-4.320952252	1.55E-05	0.002022871	4.808668358
96	PURB	1336.066222	1.280964819	0.298556559	4.290526474	1.78E-05	0.002267675	4.748970378
97	JUP	3904.585383	-0.938723927	0.219040512	-4.285617849	1.82E-05	0.002294433	4.739375328
98	OSBPL8	721.6422261	2.188163414	0.51148558	4.278054941	1.89E-05	0.002349551	4.724611485
99	RNF217	253.6177111	1.19959866	0.281733177	4.257924727	2.06E-05	0.002545404	4.685430476
100	HES1	464.9368537	-1.037179822	0.243855029	-4.253264028	2.11E-05	0.002572997	4.676383021
101	TMEM38B	169.0043136	1.165995913	0.27454972	4.246938993	2.17E-05	0.002620486	4.664119169
102	ATP13A3	1189.060529	2.334461415	0.550106218	4.243655749	2.20E-05	0.00263307	4.65775972
103	KLHL11	72.1486626	3.78240696	0.892706807	4.237009208	2.27E-05	0.002685874	4.644899487
104	ZDHHC21	1026.403743	1.290174609	0.304895719	4.231527459	2.32E-05	0.002725726	4.6343068
105	MTLN	339.1510817	-1.71118553	0.405459596	-4.220360171	2.44E-05	0.002781323	4.61276628
106	TMEM245	1202.309989	1.376290435	0.326206266	4.219080319	2.45E-05	0.002781323	4.610300892
107	MYL9	1547.913195	-1.280078113	0.303445252	-4.218481269	2.46E-05	0.002781323	4.609147171
108	NRIP1	579.4981013	2.368114343	0.561025614	4.221044964	2.43E-05	0.002781323	4.614085681
109	OAS2	176.7355416	1.527573096	0.363374991	4.203847638	2.62E-05	0.002940259	4.58101033
110	PTPRD	203.1557198	1.58645262	0.377946022	4.197564011	2.70E-05	0.002968545	4.568955783
111	SRPRA	3685.616493	0.858241223	0.204397095	4.198891479	2.68E-05	0.002968545	4.571501038
112	IL1RAP	117.2142509	1.898927803	0.452860971	4.193180522	2.75E-05	0.002972951	4.560556186
113	LMAN1	2679.040087	1.508065379	0.359512568	4.194750097	2.73E-05	0.002972951	4.563562871
114	SLC19A2	190.2380202	1.391009313	0.331952304	4.190389089	2.78E-05	0.002983363	4.555211431
115	C2orf69	318.7849321	1.853987496	0.443061148	4.184495761	2.86E-05	0.003018452	4.543938111
116	PARP14	1544.541391	0.97664545	0.233544738	4.181834535	2.89E-05	0.003018452	4.53885219
117	WDR36	933.9571741	1.569122531	0.375161606	4.182524293	2.88E-05	0.003018452	4.540170119
118	ZNF107	189.2010682	1.482478713	0.354804209	4.178300805	2.94E-05	0.003039744	4.532103359
119	NOTCH2	1746.14555	1.88063908	0.451237452	4.167737124	3.08E-05	0.003140885	4.511959427
120	NUS1	1084.052393	1.579098969	0.378951837	4.167017583	3.09E-05	0.003140885	4.510589017
121	SLC4A7	791.8264079	2.175025912	0.522205422	4.165077229	3.11E-05	0.003141539	4.506894564
122	BDP1	665.5942077	1.954507167	0.470543525	4.153722375	3.27E-05	0.003245373	4.485306158
123	ERN1	498.2779341	1.208634999	0.291071156	4.152369531	3.29E-05	0.003245373	4.482737634
124	MAP1LC3A	403.9461569	-1.79595701	0.432546782	-4.15205264	3.30E-05	0.003245373	4.482136091
125	SUCO	814.0718913	1.608130202	0.387559871	4.149372319	3.33E-05	0.003257336	4.4770498
126	TMEM87B	791.6959911	1.221515844	0.294853687	4.142786403	3.43E-05	0.003299544	4.464564753
127	MMP16	624.95394	1.799907728	0.434392549	4.143505066	3.42E-05	0.003299544	4.465926262
128	CXCL1	849.6980494	1.093898973	0.26510608	4.126268905	3.69E-05	0.003416358	4.433331416
129	IL7R	84.55450128	1.704588097	0.412791121	4.129420449	3.64E-05	0.003416358	4.439282006
130	STRIP2	930.3353553	1.147288364	0.27806806	4.125926449	3.69E-05	0.003416358	4.432685057
131	TMSB4X	91333.38028	-1.28467602	0.310882088	-4.1323578	3.59E-05	0.003416358	4.444831879
132	PIK3C2A	1585.081947	2.236344096	0.541858023	4.12717723	3.67E-05	0.003416358	4.435046049
133	NLGN1	360.1512423	1.867796988	0.452961055	4.123526659	3.73E-05	0.003426208	4.428156996
134	MGAT4A	1787.208493	1.096827369	0.266253327	4.119487943	3.80E-05	0.003460793	4.420541912
135	ITGB3	4329.596924	0.938295305	0.228006451	4.115213849	3.87E-05	0.003499437	4.412490389
136	EIF2AK2	1291.427135	1.611858693	0.392195535	4.109834373	3.96E-05	0.003504096	4.402367325
137	CPNE2	2275.997498	-0.763486281	0.185730966	-4.110710752	3.94E-05	0.003504096	4.404015672
138	TLE2	661.6874494	-1.227584821	0.29847666	-4.112833554	3.91E-05	0.003504096	4.408009684
139	PAQR3	358.8511652	1.846323142	0.449774797	4.104994661	4.04E-05	0.003552526	4.393270245
140	FOXN2	319.5935805	1.647007956	0.401660424	4.100498469	4.12E-05	0.003576353	4.384827576
141	SGPP1	131.4904297	1.99332353	0.486353394	4.098508519	4.16E-05	0.003576353	4.381093649
142	SEL1L	1601.615631	1.730224095	0.421998264	4.100073965	4.13E-05	0.003576353	4.384030901
143	B4GALT6	438.1011209	1.429628469	0.348955772	4.096875839	4.19E-05	0.003576473	4.378031325
144	LRRC58	596.3372486	1.737800675	0.425418027	4.084924863	4.41E-05	0.003609455	4.355649246
145	DTX3L	723.6292743	1.287251489	0.315339004	4.082119467	4.46E-05	0.003609455	4.350403816
146	MAP1B	8470.735659	1.443689784	0.353074009	4.088915484	4.33E-05	0.003609455	4.363116392
147	CPEB4	216.6623755	2.04460455	0.500432005	4.085679037	4.39E-05	0.003609455	4.35705993
148	SLC7A2	440.8143285	1.285655291	0.314643442	4.086070511	4.39E-05	0.003609455	4.357792277
149	NINJ1	1544.18845	-1.239169496	0.303178802	-4.087256396	4.37E-05	0.003609455	4.360011148
150	QSER1	815.4326232	2.000796906	0.490045877	4.082876723	4.45E-05	0.003609455	4.351819384
151	FNDC3A	1238.838174	2.178173759	0.533573387	4.082238378	4.46E-05	0.003609455	4.350626084
152	MAN1A2	969.5203379	1.50458939	0.368954453	4.077981383	4.54E-05	0.003626255	4.342672529
153	LNPEP	760.2364131	1.660632382	0.407207795	4.078095755	4.54E-05	0.003626255	4.342886117
154	RASSF8	1029.450025	1.896583571	0.465558538	4.073781099	4.63E-05	0.003668338	4.334832293
155	CTNNBIP1	1115.73101	-0.94330803	0.232020821	-4.06561802	4.79E-05	0.003703639	4.319616038
156	SCAMP1	408.0715906	1.663432542	0.409016385	4.066909301	4.76E-05	0.003703639	4.322021189
157	ZBTB10	299.83529	1.502301686	0.369517606	4.065575398	4.79E-05	0.003703639	4.319536661
158	SPNS2	725.1887058	-0.804644014	0.197719793	-4.069617926	4.71E-05	0.003703639	4.327068546
159	CDK6	561.4550803	1.009839885	0.248560084	4.062759674	4.85E-05	0.003725038	4.314294514
160	KLHL15	83.30650875	2.034081677	0.501269162	4.057863185	4.95E-05	0.003780211	4.305186347
161	FSD1L	95.07404625	1.656730419	0.409023129	4.050456571	5.11E-05	0.003853714	4.291427876
162	GCHFR	37.97283369	-2.310927238	0.570497247	-4.050724606	5.11E-05	0.003853714	4.29192538
163	SGMS2	573.7891229	1.956298082	0.483327068	4.047565743	5.18E-05	0.003877669	4.286064063
164	TMEM106B	539.2355477	1.652438775	0.408588941	4.04425722	5.25E-05	0.00390885	4.279929484
165	SAMHD1	1026.672297	0.811245626	0.200727972	4.041517571	5.31E-05	0.003930839	4.274853129
166	LRRC8C	1535.344982	1.089779435	0.270242155	4.032603403	5.52E-05	0.004000813	4.258357398
167	XRN1	473.8259401	1.881745627	0.466731253	4.031754064	5.54E-05	0.004000813	4.256787408
168	LDOC1	1343.871082	-1.04745009	0.259676317	-4.033675857	5.49E-05	0.004000813	4.26034024
169	JAG1	1364.859146	1.585865102	0.393127907	4.033967252	5.48E-05	0.004000813	4.260879078
170	GLS	2394.944635	1.486619859	0.369441665	4.023963724	5.72E-05	0.004087194	4.242401025
171	IFIH1	140.4362086	1.254957656	0.311833419	4.024448882	5.71E-05	0.004087194	4.243296231
172	GPAT3	835.4562134	0.991718053	0.246594621	4.021653225	5.78E-05	0.004103504	4.238139071
173	DDX60	252.0764906	1.758219111	0.437410162	4.01961194	5.83E-05	0.004115292	4.23437555
174	SOAT1	1103.784813	1.199822728	0.298791383	4.015586782	5.93E-05	0.004140201	4.226959415
175	PGAP1	459.027067	2.04768765	0.509948403	4.015480072	5.93E-05	0.004140201	4.226762899
176	NEDD4	798.022762	1.549298992	0.385994266	4.013787589	5.98E-05	0.004146322	4.22364667
177	MME	1142.841635	1.11654592	0.278605963	4.007616734	6.13E-05	0.004232084	4.212294831
178	RO60	654.7003597	1.951170421	0.487236513	4.004565272	6.21E-05	0.004262998	4.206687222
179	ALDH1L2	156.3723853	1.621662456	0.40509259	4.003189635	6.25E-05	0.004263918	4.204160502
180	CTXN1	1067.988777	-1.842834672	0.460927549	-3.99810052	6.39E-05	0.004332415	4.194819814
181	REEP3	1120.689533	1.020389694	0.255467147	3.994211017	6.49E-05	0.004355749	4.187688151
182	CRYL1	1126.40301	-0.900590935	0.225407062	-3.995398046	6.46E-05	0.004355749	4.189863984
183	PTPRG	764.8224521	1.850059637	0.464291314	3.984695771	6.76E-05	0.004436512	4.170267718
184	REST	982.326375	1.869964844	0.469240102	3.985091716	6.75E-05	0.004436512	4.170991863
185	TMED7	866.1939532	1.910357909	0.479394697	3.984937506	6.75E-05	0.004436512	4.17070982
186	CARD16	881.6199106	-1.513937667	0.379703178	-3.987160906	6.69E-05	0.004436512	4.174777269
187	GNB4	1245.003964	1.641367785	0.413706183	3.967472212	7.26E-05	0.004718829	4.138830273
188	MOSPD3	732.1661264	-1.230523591	0.31008875	-3.968294853	7.24E-05	0.004718829	4.140329013
189	SLC26A2	812.2441459	1.819938634	0.458936599	3.965555678	7.32E-05	0.00473174	4.135339692
190	OGT	3017.846461	1.213666114	0.306157625	3.964187117	7.36E-05	0.004733918	4.132848064
191	ITPR1	211.2184479	1.782880253	0.449953933	3.962361744	7.42E-05	0.004745293	4.129525963
192	INHBA	289.5766206	1.555666262	0.393365559	3.9547597	7.66E-05	0.004873217	4.115705389
193	SLC38A1	3296.548025	1.531726723	0.387614743	3.951673018	7.76E-05	0.004902753	4.110100602
194	MEDAG	328.9821031	-0.919251033	0.232672563	-3.950835556	7.79E-05	0.004902753	4.108580619
195	TNFRSF10A	234.5751594	1.116996458	0.283121792	3.945286059	7.97E-05	0.004966502	4.098515695
196	HSPA13	790.3822313	1.845098114	0.46756675	3.946170498	7.94E-05	0.004966502	4.100118917
197	NT5DC2	6206.270007	-1.0282911	0.260924518	-3.940952384	8.12E-05	0.005021706	4.09066472
198	PYROXD1	207.0858106	1.203919664	0.305547712	3.940201867	8.14E-05	0.005021706	4.089305857
199	PPP1CB	2288.418002	1.373637897	0.348980993	3.936139572	8.28E-05	0.005056355	4.081954835
200	PLOD2	4222.048862	1.563376711	0.397068955	3.937292737	8.24E-05	0.005056355	4.084040877
201	GSTM3	1382.864804	-1.182179442	0.300896224	-3.928861002	8.53E-05	0.005109675	4.06880079
202	FAM126B	246.6176644	1.60905086	0.409631474	3.92804499	8.56E-05	0.005109675	4.067327435
203	CPNE5	241.28646	-1.242353907	0.316373895	-3.926853407	8.61E-05	0.005109675	4.06517646
204	TNFAIP3	137.2104009	1.671950098	0.425810422	3.926512864	8.62E-05	0.005109675	4.064561839
205	VPS13C	1036.469226	1.698281223	0.432447964	3.927134283	8.60E-05	0.005109675	4.065683427
206	SNTB2	2737.0062	1.298330976	0.330451575	3.928959863	8.53E-05	0.005109675	4.068979307
207	ALDH7A1	1617.539109	-0.854256656	0.218035882	-3.917963628	8.93E-05	0.005245128	4.049147683
208	TMTC2	115.9696272	1.69208871	0.431888497	3.917883251	8.93E-05	0.005245128	4.049002907
209	HIPK3	602.4719731	2.186341144	0.558432183	3.915141728	9.04E-05	0.005272682	4.044066469
210	RAB8B	1176.717979	1.509753406	0.38570092	3.914311138	9.07E-05	0.005272682	4.042571505
211	CD164	2887.358758	1.605500734	0.410476259	3.911312036	9.18E-05	0.005313296	4.037175852
212	OTUD4	1130.964714	1.565283304	0.400317483	3.910104785	9.23E-05	0.005314734	4.035004949
213	MFSD6	168.9987226	1.311793877	0.335707406	3.907551201	9.32E-05	0.005330317	4.030415026
214	CLIP4	673.578189	1.131629819	0.289632096	3.907128506	9.34E-05	0.005330317	4.029655517
215	ZC3HAV1L	122.8935325	1.951539438	0.500058663	3.902620993	9.52E-05	0.00540534	4.021560883
216	CREBRF	124.5289977	1.428677682	0.366214512	3.90120445	9.57E-05	0.005408602	4.019018775
217	ZNF100	144.361635	1.393895541	0.357387676	3.900233928	9.61E-05	0.005408602	4.017277569
218	HS2ST1	831.998155	1.145685426	0.294208858	3.894122813	9.86E-05	0.005496113	4.006322607
219	SEC24A	728.7265099	1.710852592	0.439243659	3.89499668	9.82E-05	0.005496113	4.007888182
220	TMX3	1593.861166	1.471694861	0.378100972	3.89233292	9.93E-05	0.005511664	4.003116915
221	C5orf24	1079.283101	1.796731552	0.46191412	3.889752386	0.000100347	0.005520417	3.998497517
222	SPIN4	93.38797697	2.129285851	0.54733312	3.890292355	0.000100124	0.005520417	3.999463884
223	MET	1475.757443	1.288534875	0.331856321	3.882809492	0.000103256	0.005652119	3.986082745
224	PTAR1	658.565506	1.767587166	0.455346959	3.881846869	0.000103666	0.005652119	3.984363025
225	SPCS3	3631.436432	0.899621017	0.232060198	3.876670906	0.000105895	0.005748004	3.975122762
226	MED13	806.8887377	1.753510718	0.452584687	3.87443669	0.000106872	0.005775324	3.9711376
227	CPEB2	154.7952104	2.024155322	0.522934826	3.87076022	0.000108496	0.005811699	3.964584385
228	ZNF121	607.7569375	0.887080573	0.229170692	3.870829061	0.000108466	0.005811699	3.964707041
229	SLK	2361.797988	1.38396991	0.357698925	3.869091612	0.000109242	0.005826059	3.961611975
230	NAV2	1728.338884	1.422086649	0.367717422	3.867335525	0.000110031	0.005842646	3.958484975
231	DNAJC16	470.5905644	1.341611572	0.347107247	3.865121174	0.000111034	0.005870385	3.954543775
232	MARCHF2	1002.161796	-1.102030255	0.285449629	-3.860682043	0.000113071	0.005952309	3.946648911
233	ZNF697	765.5303193	1.642381093	0.425903596	3.856227342	0.00011515	0.005984391	3.938734537
234	LIN7C	614.6144568	1.023818718	0.265442497	3.857026405	0.000114775	0.005984391	3.940153576
235	NHLRC2	512.631475	1.487960421	0.385773002	3.857088009	0.000114746	0.005984391	3.940262989
236	UHMK1	1451.639043	1.961177806	0.509577844	3.848632413	0.000118779	0.006135327	3.925260016
237	DOCK5	443.8412543	1.183810684	0.307642466	3.848008039	0.000119082	0.006135327	3.924153345
238	C2CD2	1399.316878	0.683933479	0.17778253	3.847022985	0.000119562	0.006135327	3.922407712
239	ZNF32	457.8747937	-1.38330632	0.359711438	-3.845600034	0.000120258	0.006145223	3.919886783
240	NECTIN3	400.1678557	1.326264273	0.345210373	3.841901572	0.000122085	0.006210041	3.913338418
241	FAM229B	241.1736913	-1.234825212	0.321486866	-3.84098183	0.000122543	0.006210041	3.911710833
242	RAPH1	122.4260296	2.872184575	0.749490345	3.832183556	0.000127011	0.00623165	3.896158954
243	FGF2	131.1272222	1.567099559	0.408239336	3.838678494	0.000123698	0.00623165	3.907636355
244	NAA15	1989.020779	1.433023831	0.374200877	3.82955765	0.000128374	0.00623165	3.891523576
245	DDX60L	712.371053	1.372497875	0.358433314	3.829158229	0.000128582	0.00623165	3.890818749
246	RICTOR	571.8147605	1.795049467	0.467997236	3.83559844	0.000125259	0.00623165	3.902191329
247	AFF4	1680.572903	1.934726657	0.504997934	3.831157567	0.000127542	0.00623165	3.894347489
248	TNPO1	7680.55888	1.567635204	0.408951652	3.833302045	0.000126435	0.00623165	3.898134228
249	LATS1	469.425852	1.781382536	0.464724195	3.833203772	0.000126485	0.00623165	3.897960656
250	MAK16	691.8460332	0.827094584	0.215602917	3.836193854	0.000124956	0.00623165	3.903243617
251	SLC39A14	1428.921272	1.255284461	0.327674377	3.830889898	0.000127681	0.00623165	3.893874971
252	HTRA1	2576.728633	-1.148676348	0.299707392	-3.832659385	0.000126765	0.00623165	3.896999214
253	HDAC9	26.65927909	2.182455615	0.570376473	3.82634228	0.000130061	0.006278419	3.885851525
254	DNAJB14	516.5295905	1.408433995	0.368209363	3.825090111	0.000130724	0.006285573	3.883643799
255	PTGS2	268.1642209	1.693037731	0.443095719	3.820930012	0.000132949	0.006314573	3.876313683
256	PPAT	614.8535188	1.159795624	0.303375854	3.822966158	0.000131856	0.006314573	3.87990049
257	CLCN5	378.2124553	0.848633955	0.222096879	3.821008019	0.000132907	0.006314573	3.876451065
258	GAMT	769.9295122	-1.701308757	0.445356688	-3.820103758	0.000133396	0.006314573	3.874858669
259	ETNK1	922.3473868	1.267367084	0.331903247	3.818483531	0.000134275	0.006331641	3.872006306
260	RGCC	828.4898593	-1.382396591	0.362127897	-3.817426392	0.000134851	0.006334366	3.870145826
261	RHOB	8347.553547	-0.715403476	0.187539761	-3.81467628	0.000136362	0.006356427	3.865308011
262	SPX	21.21354081	2.101696172	0.550824184	3.815548106	0.000135881	0.006356427	3.86684133
263	LCLAT1	256.6432471	1.265623155	0.332190851	3.809927795	0.000139007	0.00641521	3.856962132
264	MANEA	356.3193993	1.614025686	0.423700931	3.809351287	0.000139332	0.00641521	3.855949502
265	ZBTB34	282.2848608	1.366463363	0.358596277	3.810589934	0.000138636	0.00641521	3.858125341
266	PTBP3	1787.868313	1.415362562	0.371617247	3.808656815	0.000139724	0.00641521	3.854729851
267	POLD4	680.6571807	-1.135765218	0.298301777	-3.80743699	0.000140414	0.00642278	3.852588042
268	CHD9	734.489194	1.669916784	0.438834998	3.80534094	0.000141609	0.006453249	3.848909164
269	MZT2A	1702.09765	-1.748381645	0.46002596	-3.800615175	0.000144337	0.00653636	3.840621392
270	FKTN	425.1044478	1.475845207	0.38834653	3.800330617	0.000144503	0.00653636	3.840122644
271	AKAP11	664.4164305	2.204186379	0.580525735	3.796879704	0.000146529	0.006603531	3.834076857
272	TMEM192	603.215032	0.916017677	0.24145786	3.793695826	0.000148421	0.006664233	3.828503254
273	NEK7	717.1167266	1.819038075	0.479949727	3.790059612	0.000150611	0.006684124	3.822142917
274	TCF7L1	590.0196753	-0.809822219	0.21371506	-3.789261357	0.000151096	0.006684124	3.820747368
275	CYP27A1	194.7704663	-1.4294195	0.377082842	-3.790730684	0.000150205	0.006684124	3.823316323
276	ROCK2	1748.310321	1.434026811	0.378527775	3.788432195	0.000151601	0.006684124	3.819298064
277	MTDH	3038.988481	1.354863528	0.357561019	3.789181305	0.000151145	0.006684124	3.820607431
278	ARFGEF3	665.7262853	1.470227102	0.388193245	3.787358799	0.000152257	0.006688909	3.817422279
279	TMPPE	33.85372231	2.853937646	0.754019336	3.784966129	0.00015373	0.006715941	3.813242744
280	GLIPR2	886.279286	-1.027830038	0.271584099	-3.784573692	0.000153972	0.006715941	3.812557457
281	LPGAT1	1124.033118	1.154970137	0.30547772	3.78086539	0.000156284	0.006792521	3.806085029
282	TAOK1	1296.106536	1.445177403	0.382370411	3.779522058	0.00015713	0.006805052	3.803741791
283	RASGRF2	128.7021935	1.257225169	0.333042761	3.774966207	0.000160029	0.006831518	3.795800343
284	PDE10A	637.7988094	1.411907645	0.374096957	3.774175697	0.000160538	0.006831518	3.794423251
285	RHOD	277.2431639	-1.661114497	0.440104423	-3.774364472	0.000160416	0.006831518	3.794752078
286	SERF2	11760.87988	-1.515829019	0.401442843	-3.775952283	0.000159398	0.006831518	3.797518476
287	C16orf72	1212.080715	1.222440532	0.323791836	3.775390223	0.000159757	0.006831518	3.796539096
288	CTSS	111.0299515	1.180958391	0.313471107	3.767359619	0.000164983	0.006833077	3.782560122
289	CAMSAP2	1249.03193	1.676416142	0.444999063	3.767235217	0.000165065	0.006833077	3.782343783
290	ANKRD50	1913.114761	1.776416613	0.471647589	3.766406646	0.000165614	0.006833077	3.780903034
291	BRWD3	304.7173628	1.659922497	0.440734394	3.766264945	0.000165708	0.006833077	3.780656668
292	PALM2AKAP2	7916.428778	1.411446193	0.374386985	3.770019387	0.000163235	0.006833077	3.78718707
293	KCNJ2	159.6195197	1.656324978	0.439508509	3.768584549	0.000164176	0.006833077	3.784690656
294	TK1	3045.720643	-1.11974085	0.29736286	-3.765570628	0.000166169	0.006833077	3.779449623
295	CCDC106	560.072952	-1.400400917	0.371731585	-3.767236829	0.000165064	0.006833077	3.782346588
296	NANOS3	36.56049318	-2.107896895	0.559277093	-3.768966981	0.000163925	0.006833077	3.78535595
297	CXADR	162.1912805	1.493607602	0.39616591	3.770156803	0.000163145	0.006833077	3.787426199
298	ZNF148	544.8405552	1.462889753	0.388611421	3.764402362	0.000166948	0.006842062	3.777419084
299	FEZ1	1749.433981	-0.978207946	0.260131312	-3.760439055	0.000169615	0.006928137	3.770534731
300	CD2AP	748.3058951	1.752352966	0.46610567	3.759561573	0.000170211	0.006929305	3.769011399
301	ZYG11B	687.0858135	1.692053221	0.450350578	3.757191181	0.000171831	0.006969734	3.764897925
302	EDEM3	813.5213567	1.873167854	0.498654737	3.756442512	0.000172346	0.006969734	3.763599198
303	UBR3	601.9253068	1.496546946	0.398519354	3.755267922	0.000173156	0.006979393	3.761562086
304	PDLIM2	517.835513	-1.279690325	0.340884753	-3.754026297	0.000174017	0.006991002	3.759409333
305	SOS1	860.5150839	1.310696479	0.34956063	3.749554054	0.000177149	0.00708268	3.751660533
306	MXD3	804.7451659	-1.632712336	0.435492527	-3.749116768	0.000177458	0.00708268	3.750903315
307	STAG2	1352.302103	1.721068878	0.459364035	3.746633925	0.000179223	0.007088868	3.746605439
308	ARHGDIB	14390.56058	-0.946148878	0.25254545	-3.746449915	0.000179355	0.007088868	3.746287013
309	USP12	1670.845632	1.054786466	0.281501149	3.747005897	0.000178958	0.007088868	3.747249172
310	CDKN2C	554.427137	-0.92343228	0.246838182	-3.741043108	0.000183258	0.007150578	3.736936863
311	PROX1	88.97151078	2.0797184	0.555679701	3.742656779	0.000182085	0.007150578	3.739726172
312	SHF	36.32057096	-1.958390613	0.523429983	-3.741456689	0.000182957	0.007150578	3.737651657
313	CDIP1	586.2873173	-0.786798647	0.210228468	-3.742588497	0.000182134	0.007150578	3.739608121
314	PER2	67.73616761	1.434527058	0.383706169	3.738608273	0.000185042	0.007159725	3.732730165
315	ITSN2	869.8372301	1.318205386	0.352619367	3.738323845	0.000185251	0.007159725	3.732238913
316	SLC7A5	1667.926298	0.967409638	0.258695218	3.73957294	0.000184333	0.007159725	3.734396542
317	OST4	6351.945033	-1.187453951	0.318062099	-3.73340286	0.00018891	0.007255216	3.723744888
318	PRKCI	573.081983	1.283598697	0.343812327	3.733428375	0.000188891	0.007255216	3.723788901
319	NBEAL1	172.7476285	1.686154637	0.452355827	3.727496227	0.000193391	0.007383118	3.713562718
320	GMFG	875.624439	-1.654759595	0.443984683	-3.727064602	0.000193723	0.007383118	3.712819225
321	GPX4	10784.89186	-1.458134133	0.391273773	-3.726633968	0.000194054	0.007383118	3.712077512
322	PRDM10	291.4229999	1.367474201	0.367205772	3.723999747	0.000196091	0.007437456	3.70754207
323	OTUD6B	318.5747025	1.516261719	0.407435289	3.721478628	0.00019806	0.007465748	3.703204034
324	ROMO1	3172.439413	-1.592284746	0.427821097	-3.721847188	0.000197771	0.007465748	3.703838045
325	TGFBR3	185.6905745	1.397647304	0.37585006	3.718629992	0.000200306	0.007527199	3.698305596
326	PODXL2	124.3450233	-1.387547001	0.373444405	-3.715538332	0.000202772	0.007596468	3.692993041
327	LBR	1900.917831	1.094266824	0.29541076	3.704221287	0.000212041	0.007658403	3.673579952
328	PPP1R15B	1142.075943	1.290364155	0.348358686	3.704125105	0.000212122	0.007658403	3.673415188
329	SKIL	1072.028746	1.473519389	0.397193695	3.709825726	0.000207402	0.007658403	3.683187133
330	PCDH7	359.8388064	0.997805072	0.269424763	3.703464599	0.000212675	0.007658403	3.672283821
331	ERAP1	1281.314643	1.180781386	0.318885785	3.702834811	0.000213204	0.007658403	3.671205236
332	MRPL14	1802.627687	-1.281002269	0.345854206	-3.703879405	0.000212327	0.007658403	3.672994313
333	FAM8A1	362.8327791	1.256216264	0.339064405	3.704948815	0.000211433	0.007658403	3.674826358
334	SAMD9	402.2619574	1.498642494	0.403849124	3.710896979	0.000206526	0.007658403	3.685024958
335	SAMD8	637.907234	1.243497863	0.335474196	3.706687064	0.000209988	0.007658403	3.677805217
336	RASSF3	1672.823974	1.309401268	0.353423721	3.704904878	0.00021147	0.007658403	3.674751078
337	NUP58	1031.770967	1.649171028	0.444599842	3.709337866	0.000207802	0.007658403	3.682350326
338	PCDH9	161.376509	1.627252782	0.438547927	3.710547202	0.000206812	0.007658403	3.684424835
339	DGKH	514.6384571	1.396460781	0.376884224	3.705277887	0.000211159	0.007658403	3.675390197
340	NFAT5	797.7217838	2.262774776	0.610934885	3.703790421	0.000212402	0.007658403	3.672841893
341	PRKAA1	1141.395835	1.393306596	0.376358853	3.702069405	0.000213848	0.007659023	3.669894611
342	CCNT2	656.0461368	1.255314272	0.339179256	3.701034924	0.000214722	0.007667833	3.668123623
343	TNIK	1555.802337	1.450291531	0.392183539	3.697991853	0.000217312	0.007716745	3.662916566
344	PANK3	1334.993467	1.432244021	0.3873085	3.6979411	0.000217355	0.007716745	3.662829754
345	ING4	754.7993326	-1.223683242	0.330994863	-3.696985598	0.000218175	0.007723385	3.661195583
346	PBRM1	1670.594067	1.300407721	0.352078571	3.693515679	0.000221175	0.007739853	3.655264227
347	B3GNT5	683.9120848	2.078387263	0.562689572	3.69366586	0.000221044	0.007739853	3.655520838
348	SAMD9L	597.205495	1.367173001	0.36996486	3.695413129	0.00021953	0.007739853	3.658507047
349	SYCE1L	280.3580406	-2.067638286	0.559728844	-3.693999887	0.000220754	0.007739853	3.656091617
350	MBNL2	1203.346678	1.726065844	0.467452757	3.692492598	0.000222067	0.007748863	3.653516353
351	GTF2A1	685.5724455	1.611814812	0.436812411	3.689947386	0.0002243	0.007804505	3.649169879
352	AHR	383.0920253	1.112482091	0.301656336	3.687912232	0.000226102	0.007844826	3.645696352
353	HK2	716.7863663	1.332098545	0.36159508	3.683950967	0.000229646	0.007907371	3.638940292
354	ARHGAP42	119.8907086	1.539167363	0.41782861	3.683728985	0.000229847	0.007907371	3.638561886
355	LRMDA	115.509616	-1.451675981	0.393965221	-3.684782065	0.000228898	0.007907371	3.640357221
356	MOB1B	680.441813	1.289171855	0.350060012	3.682716712	0.000230762	0.007916547	3.636836551
357	COPS9	2496.218973	-1.316818183	0.357961968	-3.678653886	0.000234468	0.008006762	3.629916045
358	UGCG	556.4433657	1.149326476	0.312452896	3.678399183	0.000234702	0.008006762	3.629482417
359	SLC7A1	2592.774204	1.264822406	0.343950703	3.677336305	0.000235682	0.008017791	3.62767317
360	RAB26	39.08770811	-1.884153905	0.512656102	-3.675278413	0.00023759	0.008037919	3.62417152
361	ZNF24	1112.930661	1.022022581	0.27803601	3.675864082	0.000237046	0.008037919	3.6251679
362	RELL1	1156.713701	0.866650476	0.23585289	3.674538293	0.00023828	0.008038985	3.622912577
363	DDX21	4223.993992	1.688568443	0.459673617	3.673407348	0.000239337	0.008052421	3.620989279
364	VAMP5	4318.622194	-1.547044905	0.421249966	-3.672510453	0.000240179	0.008058544	3.619464383
365	DEPP1	3215.567855	-1.139275923	0.310385342	-3.670521028	0.000242057	0.008089537	3.616083153
366	WASHC4	1570.22262	1.729200787	0.471155274	3.670129325	0.000242428	0.008089537	3.615417606
367	GAN	338.7179625	1.114509372	0.303758788	3.66906051	0.000243443	0.008101294	3.613601891
368	MAP3K2	411.6798679	1.503746609	0.41030519	3.664946593	0.00024739	0.008210262	3.606617505
369	GXYLT1	873.0686497	1.262106889	0.344540596	3.663158718	0.000249124	0.008245399	3.603584317
370	ELK4	1931.797661	1.460946127	0.39904917	3.66106795	0.000251166	0.008268172	3.600038928
371	AHCTF1	1247.683281	1.201334924	0.328126857	3.661190482	0.000251046	0.008268172	3.60024666
372	TMSB10	97749.7447	-1.519088347	0.415079996	-3.659748391	0.000252463	0.008279827	3.59780223
373	ITGA2	3778.121713	1.729713375	0.472685885	3.659329442	0.000252876	0.008279827	3.597092246
374	KIF21A	266.6789045	1.519520503	0.41565429	3.655731557	0.00025645	0.008368122	3.590997965
375	EXOC3L1	291.0073298	-1.364687044	0.373351035	-3.655238414	0.000256943	0.008368122	3.59016307
376	ARF5	2586.086374	-1.157544398	0.316871534	-3.653040027	0.000259154	0.008417674	3.586442394
377	PKN2	975.270982	1.925120273	0.527338953	3.650631656	0.000261596	0.008443847	3.58236861
378	ATP11B	857.2870962	1.257835726	0.34448564	3.651344444	0.000260871	0.008443847	3.583574049
379	CANX	16022.25166	1.323576721	0.362603651	3.650202414	0.000262034	0.008443847	3.581642794
380	TRAPPC6A	212.6716807	-1.602541304	0.439303304	-3.64791544	0.000264377	0.008496925	3.577776965
381	STXBP5	695.6043561	1.307856759	0.359003683	3.643017663	0.00026946	0.00859876	3.569505147
382	ATRX	1380.396166	1.683230792	0.461900871	3.644138596	0.000268289	0.00859876	3.571397411
383	PDCD1LG2	315.7957388	1.001223876	0.274847846	3.642829629	0.000269657	0.00859876	3.569187775
384	CHML	417.0128815	1.670956348	0.459096893	3.639659459	0.000272999	0.008612018	3.563839199
385	PTPN13	168.0208328	1.483651646	0.407677293	3.639279574	0.000273402	0.008612018	3.563198551
386	CAMK2D	668.3549168	1.097366797	0.301706874	3.637195213	0.000275623	0.008612018	3.559684482
387	UQCC2	2007.91678	-1.366882702	0.375414733	-3.640993766	0.000271588	0.008612018	3.566089881
388	GNG11	22147.9194	-0.925327862	0.254412952	-3.637109881	0.000275714	0.008612018	3.559540658
389	MYL6B	3402.367968	-1.40142315	0.385246321	-3.63773273	0.000275049	0.008612018	3.560590522
390	SPPL2A	908.8755917	0.947581396	0.260451944	3.638219706	0.000274529	0.008612018	3.561411473
391	GABPA	529.0003369	1.612561429	0.443055389	3.639638449	0.000273021	0.008612018	3.563803766
392	PCGF5	721.2902829	0.922926216	0.254030994	3.633124453	0.00028001	0.008723879	3.552826649
393	PDZD8	584.4756945	1.643619762	0.452586615	3.631613725	0.000281654	0.008752789	3.550283323
394	NDC1	1255.925421	0.81876936	0.225550178	3.630098484	0.000283313	0.008773984	3.547733342
395	SMG1	1682.8787	1.627121203	0.448282333	3.629679519	0.000283773	0.008773984	3.547028438
396	TENM3	478.9155112	1.134018462	0.312584859	3.627873931	0.000285765	0.008781271	3.543991376
397	RPL9	29284.55368	-1.091450155	0.301139763	-3.624397342	0.000289636	0.008781271	3.538147407
398	MAN2A1	1318.69165	1.667359043	0.460002651	3.624672687	0.000289328	0.008781271	3.538610068
399	FBXL13	107.4180288	1.107721089	0.30550419	3.625878547	0.000287981	0.008781271	3.540636631
400	ZBTB6	136.985655	1.725974207	0.476224646	3.624285765	0.000289761	0.008781271	3.537959935
401	FAR1	1610.176698	1.209198753	0.333348056	3.627436039	0.00028625	0.008781271	3.543255029
402	DNAJC4	679.5283382	-1.36452577	0.376410253	-3.625102557	0.000288847	0.008781271	3.539332437
403	NUFIP2	1565.971016	1.347003699	0.371514919	3.625705542	0.000288174	0.008781271	3.540345842
404	ZDBF2	172.833031	2.028436037	0.559777823	3.623644873	0.00029048	0.008781279	3.536883199
405	P4HA3	1011.412366	-1.114684135	0.307766384	-3.621851485	0.000292502	0.008820562	3.533871101
406	GIPC3	95.53780844	-1.250899088	0.345780504	-3.617610227	0.000297336	0.008944239	3.526752921
407	GNAS	24751.7782	-0.792945307	0.219290482	-3.61595861	0.000299238	0.008979351	3.523982982
408	DUSP23	1155.903568	-1.489574271	0.412130999	-3.614322328	0.000301134	0.009011874	3.521239864
409	CDK5	527.0657782	-1.042027091	0.288350474	-3.613751964	0.000301798	0.009011874	3.520283947
410	GSTP1	15153.53574	-1.377282063	0.38137287	-3.611379238	0.000304573	0.009072558	3.516308739
411	TGFBI	1802.13293	-0.83974758	0.232650451	-3.609481852	0.000306809	0.009116937	3.51313157
412	SELENBP1	221.9008496	-1.147614224	0.318068606	-3.608071346	0.000308482	0.009144385	3.510770639
413	PDK1	237.7401973	1.059199277	0.293679377	3.606651874	0.000310173	0.009172269	3.508395523
414	TET3	496.6489416	1.517873803	0.420984742	3.605531629	0.000311515	0.009184356	3.506521671
415	PDE12	730.1043465	1.343253483	0.372602711	3.605055579	0.000312086	0.009184356	3.505725531
416	SMCHD1	1064.854112	1.604694368	0.445411718	3.602721485	0.000314903	0.009244973	3.501823364
417	ATP1A1	3811.942302	1.186528804	0.329412771	3.601951441	0.000315837	0.009250172	3.500536486
418	TP53I11	2199.228457	-0.609025036	0.169122985	-3.601077858	0.000316901	0.009259109	3.499076871
419	ELOVL4	161.6635103	1.112754934	0.309100705	3.599975405	0.000318247	0.009276263	3.497235298
420	SERPINB2	551.0518493	1.312903503	0.364877777	3.598200787	0.000320426	0.009317536	3.494271968
421	ZBTB11	369.6579031	1.920471923	0.534655748	3.591978448	0.000328177	0.009413965	3.483891864
422	UBA6	1521.509028	1.455530641	0.405067258	3.593306077	0.000326509	0.009413965	3.486105282
423	CLCN3	1208.454848	1.376290868	0.383145605	3.59208314	0.000328045	0.009413965	3.48406638
424	FAM91A1	923.6521087	1.292140902	0.3598537	3.59073952	0.000329741	0.009413965	3.481826982
425	ATAD1	506.1214996	0.985527031	0.274178649	3.594470381	0.000325052	0.009413965	3.488046997
426	DDHD1	427.2037561	1.294428045	0.360414788	3.591495381	0.000328786	0.009413965	3.483086677
427	RPS15	20876.2526	-1.466639509	0.408465627	-3.590606922	0.000329909	0.009413965	3.481606024
428	SELENOW	9307.2107	-1.204231258	0.335280388	-3.591713987	0.00032851	0.009413965	3.483451043
429	PTPN14	2567.24297	1.347850263	0.375518742	3.589302239	0.000331564	0.009417196	3.479432301
430	PHPT1	2144.48634	-1.582881203	0.440940299	-3.589785754	0.00033095	0.009417196	3.480237801
431	TFPI2	5036.625616	0.661217623	0.184367873	3.586403705	0.00033527	0.009500348	3.474605578
432	AP1S1	2395.306428	-0.943721691	0.263412015	-3.58268278	0.000340083	0.009614444	3.46841444
433	TMEM67	133.1958316	1.205151613	0.336441077	3.582058477	0.000340897	0.009615198	3.467376237
434	PARP9	509.6444	0.811146352	0.226517048	3.580950572	0.000342346	0.009633818	3.465534208
435	DNAJC10	4055.631938	1.116443561	0.311879865	3.579723111	0.000343958	0.009636692	3.463493991
436	NR3C2	349.5845768	1.330769058	0.371760643	3.57963943	0.000344069	0.009636692	3.463354923
437	GIMAP7	870.5234238	-0.658826659	0.184077481	-3.579072557	0.000344816	0.009636692	3.462412926
438	SPOPL	297.6782978	1.820522294	0.509006141	3.576621471	0.000348064	0.009705253	3.458341371
439	NR3C1	538.3167797	1.276271063	0.357049461	3.574493742	0.000350906	0.009762227	3.454808953
440	PLEKHG1	829.7070827	1.149338938	0.321771955	3.571905264	0.000354394	0.009836839	3.450514108
441	SLC35A3	274.9165979	1.453975565	0.407435383	3.568604069	0.000358888	0.009849528	3.445040703
442	ANKRD44	143.3106504	1.2810971	0.358862229	3.56988559	0.000357137	0.009849528	3.447164942
443	ACSL4	2346.309816	1.55525408	0.435958929	3.567432563	0.000360496	0.009849528	3.443099411
444	BCAT1	6522.843888	1.2442662	0.348562774	3.569704776	0.000357384	0.009849528	3.446865186
445	GAS6	932.3443717	-1.329315939	0.3725661	-3.56800025	0.000359716	0.009849528	3.44404005
446	YES1	4189.144021	1.521243651	0.426098556	3.570168518	0.000356752	0.009849528	3.447634014
447	NOP53	6213.600791	-1.420977471	0.398219078	-3.568330973	0.000359263	0.009849528	3.444588108
448	PIMREG	855.7522903	-0.758577975	0.212741643	-3.565723971	0.000362853	0.009891797	3.44026913
449	TMEM41B	513.6730397	0.855678952	0.2400532	3.564538825	0.000364496	0.009914467	3.43830664
450	C12orf57	822.6176961	-1.730351994	0.48559187	-3.563387486	0.0003661	0.009935945	3.436400684
451	WDR35	461.9868045	1.098935171	0.308649136	3.560467347	0.000370195	0.010024824	3.431569046
452	SVBP	377.3150927	-1.366982022	0.38415547	-3.55840832	0.000373109	0.010069241	3.428164301
453	FZD2	78.62335666	-1.335894292	0.375446941	-3.55814403	0.000373485	0.010069241	3.427727404
454	ACAP2	687.9719653	1.649702148	0.463925274	3.555965238	0.000376594	0.010102058	3.424126748
455	STK26	186.9423079	1.721944814	0.484258722	3.555836449	0.000376778	0.010102058	3.423913973
456	MPP5	685.8953982	1.179264011	0.331668131	3.555554187	0.000377183	0.010102058	3.423447668
457	GABBR2	2020.805713	0.931884272	0.262203361	3.554051591	0.000379345	0.01013772	3.420965875
458	TRAM1	2443.93732	1.608258007	0.452647703	3.553001588	0.000380862	0.010156047	3.419232168
459	TRIM33	563.8017375	1.3738778	0.386879533	3.551177257	0.000383512	0.010204428	3.416221005
460	BARD1	183.0379178	1.444415293	0.406862472	3.550131535	0.000385039	0.010222778	3.414495598
461	ARL2	1462.612467	-1.586260195	0.446889702	-3.549556387	0.000385881	0.010222912	3.413546814
462	TRPT1	437.3194951	-1.386621682	0.390895335	-3.547296573	0.000389206	0.010288691	3.409820258
463	SP4	128.9565689	2.214638159	0.624549454	3.545977256	0.00039116	0.010318006	3.4076456
464	IFT20	619.6862506	-0.812392509	0.229229603	-3.5440122	0.000394087	0.010372812	3.404407881
465	TBL1XR1	1474.448709	1.197641245	0.338200338	3.541218353	0.000398284	0.010434596	3.399807332
466	ATG2B	661.1314321	1.3088493	0.369653542	3.540745998	0.000398997	0.010434596	3.399029835
467	RPL13A	92160.45914	-1.322734294	0.373557723	-3.540910046	0.00039875	0.010434596	3.399299848
468	LAMTOR2	2215.119216	-1.457141413	0.412124191	-3.535685223	0.000406719	0.010468835	3.39070553
469	BMPR2	2310.395489	1.319546672	0.373284947	3.53495817	0.00040784	0.010468835	3.389510486
470	NCEH1	941.7334127	1.393299647	0.3939144	3.537061982	0.000404605	0.010468835	3.392969076
471	TET2	344.5755701	1.579816175	0.447225802	3.53247994	0.000411681	0.010468835	3.385438693
472	HOMER1	107.687372	1.641100951	0.464624838	3.532099055	0.000412275	0.010468835	3.384813113
473	TMEM161B	185.8437073	1.536324361	0.434164519	3.538576492	0.000402291	0.010468835	3.39546
474	UQCRQ	3420.380961	-1.373349059	0.388121101	-3.538455026	0.000402476	0.010468835	3.395260188
475	MBTPS2	407.1989817	1.611610412	0.455592625	3.53739355	0.000404097	0.010468835	3.393514328
476	RTL8B	624.8618878	-0.714141009	0.202108928	-3.533446129	0.00041018	0.010468835	3.387025865
477	SGMS1	400.0612196	1.387337551	0.392501035	3.534608644	0.00040838	0.010468835	3.388936052
478	MYO5A	5614.293726	1.287719703	0.364578476	3.532078243	0.000412307	0.010468835	3.384778931
479	GRAP	418.210589	-0.775517194	0.219275634	-3.536723079	0.000405124	0.010468835	3.392411809
480	ZFY	184.8891959	1.528097017	0.432257981	3.535150496	0.000407543	0.010468835	3.389826587
481	DGCR6L	1383.266189	-1.456715867	0.412309695	-3.533062369	0.000410776	0.010468835	3.386395412
482	SRFBP1	284.0859434	1.376964699	0.389911226	3.531482574	0.000413237	0.010470673	3.383800707
483	NDUFS5	6486.265609	-1.466764401	0.415805757	-3.527523074	0.000419467	0.01051941	3.377301994
484	MZT2B	1498.650796	-1.741149773	0.49352936	-3.52795581	0.000418782	0.01051941	3.378011928
485	FRS2	198.0581899	1.521593738	0.431185701	3.528859455	0.000417355	0.01051941	3.379494672
486	RPS29	19693.64518	-1.309974745	0.371161595	-3.52939195	0.000416516	0.01051941	3.380368573
487	UBL5	4891.297788	-1.33693144	0.378911812	-3.528344583	0.000418167	0.01051941	3.378649805
488	CEP97	230.3117255	1.153711783	0.327245673	3.525521893	0.000422649	0.01057749	3.374019907
489	C9orf16	1312.804804	-1.531631046	0.43470704	-3.523363791	0.000426106	0.010642195	3.370482298
490	KISS1	24.82051774	-2.590248311	0.735497274	-3.521764665	0.000428685	0.010684743	3.367862205
491	SLC39A10	674.2876351	1.723785932	0.490565767	3.513873261	0.000441623	0.010744118	3.354947857
492	SMAD5	1109.9514	1.495700016	0.425335833	3.516515422	0.000437251	0.010744118	3.359268935
493	RPS14	28790.60748	-1.240581752	0.35294502	-3.514943357	0.000439848	0.010744118	3.356697583
494	ZNF800	412.9174397	0.995475459	0.283239603	3.51460547	0.000440408	0.010744118	3.356145049
495	TOMM7	5548.627352	-1.35777011	0.386206809	-3.515655545	0.00043867	0.010744118	3.357862349
496	TMEM258	2473.376798	-1.281281638	0.364093029	-3.51910511	0.000433005	0.010744118	3.363506971
497	ATL3	2400.801593	0.695496606	0.197724908	3.517496171	0.000435639	0.010744118	3.360873612
498	KIF5B	4618.174776	1.451899651	0.412779232	3.517375722	0.000435836	0.010744118	3.360676513
499	TOGARAM1	262.7905026	1.779360882	0.505672133	3.518803519	0.000433498	0.010744118	3.363013274
500	ERO1A	1891.9485	0.726861543	0.206848515	3.513979991	0.000441446	0.010744118	3.355122351
501	CCPG1	410.762503	1.118482301	0.318163973	3.515427254	0.000439047	0.010744118	3.357488961
502	RPL18A	37485.63078	-1.20515271	0.342856324	-3.51503713	0.000439693	0.010744118	3.356850934
503	MTMR9	535.8356476	1.238889661	0.352686967	3.512717447	0.000443549	0.01074814	3.3530585
504	ZNF581	973.4649335	-1.254619368	0.357117876	-3.513179969	0.000442777	0.01074814	3.353814499
505	STRN	746.9602092	1.36597731	0.389066308	3.510911336	0.000446573	0.010778656	3.350107228
506	NIPSNAP1	1606.536352	-0.746214392	0.212522698	-3.511222095	0.000446052	0.010778656	3.350614928
507	TP53I3	2570.708156	-1.183219389	0.337150959	-3.509464704	0.00044901	0.010816084	3.347744326
508	MPZL2	425.6665675	1.054932141	0.300657021	3.508756049	0.000450208	0.010823594	3.346587134
509	ZNF804A	147.22227	1.491759839	0.42535111	3.507125767	0.000452975	0.01086873	3.343925763
510	ERCC4	244.6686458	1.325521746	0.378040335	3.506297138	0.000454388	0.010881248	3.342573474
511	TM9SF3	3459.365845	1.236675257	0.352769418	3.50561923	0.000455546	0.010887648	3.341467366
512	ELOB	4966.785435	-1.511089633	0.431133413	-3.504923507	0.000456738	0.010894819	3.340332387
513	SYNJ2	3704.634486	0.907619472	0.259143642	3.502379854	0.000461122	0.010963276	3.336184442
514	LMTK2	574.7527842	0.937195436	0.26763067	3.501823743	0.000462085	0.010963276	3.335277942
515	RAPGEF5	966.1541791	1.401085892	0.400128304	3.501591559	0.000462488	0.010963276	3.334899503
516	PPFIBP1	3057.546034	1.11309745	0.317967321	3.500666195	0.000464097	0.010963276	3.333391464
517	EDNRB	65.87260379	1.379438426	0.394009545	3.501027945	0.000463467	0.010963276	3.333980955
518	OCIAD2	2404.675182	-1.027330598	0.293573457	-3.499398778	0.000466309	0.010994261	3.331326561
519	ITGA4	359.4933799	1.672152408	0.478071685	3.497702246	0.000469285	0.011021874	3.328563564
520	NDUFA1	3172.907028	-1.210135751	0.345941225	-3.498096388	0.000468592	0.011021874	3.329205364
521	EPS8L1	651.417045	-1.457678147	0.416887861	-3.496571342	0.000471278	0.011047455	3.326722411
522	YPEL3	669.1235003	-1.37074613	0.39218279	-3.495171549	0.000473757	0.011084284	3.324444223
523	FAM199X	708.3025154	1.629641918	0.466342241	3.494519208	0.000474916	0.011090161	3.323382801
524	MMS22L	340.2482372	1.440548412	0.412311078	3.493838726	0.000476129	0.011097248	3.322275776
525	NUTF2	5232.375219	-1.029814813	0.294896188	-3.492126567	0.000479191	0.011147355	3.319491233
526	PTX3	14490.03483	0.909260942	0.260415463	3.491578158	0.000480176	0.011149028	3.31859959
527	CHD1	982.2621707	1.544246558	0.442526644	3.489612616	0.000483721	0.011155805	3.315404882
528	NRG1	1097.663515	0.767399651	0.219923632	3.489391502	0.000484122	0.011155805	3.315045592
529	NSMCE1	1082.05342	-1.293793175	0.370676128	-3.490360125	0.00048237	0.011155805	3.316619665
530	RPS19	47499.075	-1.391332379	0.398580299	-3.4907204	0.00048172	0.011155805	3.317205232
531	VCPIP1	395.9475577	1.548727437	0.444134642	3.487067412	0.000488348	0.01123201	3.311270367
532	RPS7	34056.79479	-1.14612555	0.328743755	-3.486379685	0.000489606	0.011239761	3.310153656
533	CALHM2	546.4798382	-0.799395193	0.229332035	-3.485754581	0.000490751	0.011244919	3.309138797
534	BACH1	292.312189	1.585575699	0.455052095	3.48438281	0.000493273	0.011281551	3.306912284
535	PHC3	465.1651416	1.40426669	0.403140279	3.483320229	0.000495236	0.011284791	3.305188144
536	TLL1	101.451687	1.555817601	0.446649785	3.483305384	0.000495263	0.011284791	3.30516406
537	HIPK2	1744.612797	1.373376971	0.394890809	3.47786512	0.000505424	0.011473505	3.296343983
538	RPL12	38397.22021	-1.232973423	0.35450838	-3.477981032	0.000505206	0.011473505	3.296531781
539	PFDN1	2913.526422	-0.818829011	0.23553128	-3.476519179	0.000507968	0.011477909	3.294163735
540	RNF5	1092.650159	-0.836588059	0.240634554	-3.476591561	0.000507831	0.011477909	3.294280965
541	E2F7	1046.779481	1.793588778	0.515951895	3.476271325	0.000508438	0.011477909	3.293762324
542	ABHD2	1061.565143	1.4314562	0.411994347	3.474455926	0.00051189	0.011534535	3.290822972
543	CAPG	3184.8188	-1.286924943	0.370528474	-3.473214704	0.000514264	0.011566673	3.28881406
544	KIF3A	341.088313	1.17072351	0.337254588	3.471334576	0.000517878	0.011626558	3.285772282
545	H3-3A	4872.414094	-0.588803931	0.169715564	-3.469357298	0.000521705	0.011682914	3.28257489
546	FAM117B	111.7353054	1.35524041	0.390744479	3.468354595	0.000523656	0.011682914	3.280954063
547	GPX1	21007.02608	-1.326129404	0.382422121	-3.467711017	0.000524911	0.011682914	3.279913963
548	ADAM19	1176.934042	0.89131891	0.257152294	3.466112998	0.000528041	0.011682914	3.277332104
549	HAUS6	889.236161	1.408271739	0.406283497	3.466229244	0.000527813	0.011682914	3.277519882
550	RPS3	69132.53634	-1.159370315	0.334412031	-3.466891764	0.000526514	0.011682914	3.278590196
551	PRDX5	7012.364619	-1.395133562	0.402223431	-3.468553678	0.000523268	0.011682914	3.281275839
552	TRPM7	699.0015185	1.567819474	0.452139874	3.467554097	0.000525218	0.011682914	3.279660387
553	CEP170	3511.307527	1.84371386	0.532124397	3.464817384	0.000530592	0.011718112	3.275239596
554	NFIA	628.2979978	0.905326806	0.261499078	3.462064998	0.000536048	0.01180005	3.270796578
555	GNA13	1042.797888	1.707122065	0.493106925	3.461971384	0.000536234	0.01180005	3.270645519
556	RPL10	52086.53278	-1.095318118	0.316438451	-3.461393878	0.000537386	0.011804127	3.269713699
557	FUNDC2	1336.97888	-1.026934531	0.296795372	-3.460075955	0.000540023	0.011840756	3.267587712
558	ATP2B1	516.0549975	1.333872468	0.385586546	3.459333533	0.000541514	0.011852167	3.266390398
559	MRPS11	1246.55286	-1.055486894	0.305208748	-3.458245881	0.000543705	0.011878834	3.264636734
560	RPL10A	30696.39427	-1.158072291	0.334919868	-3.457759307	0.000544688	0.011879057	3.263852368
561	TRIM14	471.1231087	0.839763706	0.242986256	3.456013188	0.000548228	0.011934964	3.261038393
562	BAX	7593.905094	-1.081287015	0.313018577	-3.454386075	0.000551547	0.011985847	3.258417326
563	S100A13	3535.902011	-1.645370126	0.476439288	-3.453472811	0.000553418	0.011991011	3.256946651
564	SYNE3	1221.028424	0.894475314	0.259019561	3.453311824	0.000553748	0.011991011	3.256687441
565	PAFAH1B3	749.8126223	-1.495896108	0.433278418	-3.452505469	0.000555406	0.012005621	3.255389264
566	NMB	253.8145416	-1.467847867	0.425297643	-3.451342582	0.000557805	0.012036171	3.253517561
567	ECH1	814.772234	-1.409249361	0.408460416	-3.450149156	0.000560277	0.012068187	3.251597282
568	RRAS	3111.317977	-1.318932063	0.382460307	-3.44854627	0.000563613	0.01211867	3.249019078
569	CAVIN3	3252.281576	-1.410424042	0.409053551	-3.44801809	0.000564716	0.012121053	3.248169743
570	STAM2	574.6325922	0.993290231	0.288218435	3.446310545	0.000568297	0.01212298	3.245424722
571	HSPB1	27430.22662	-1.613433401	0.46825751	-3.445611372	0.000569769	0.01212298	3.244301089
572	MOSPD2	232.5890155	1.345223212	0.390292752	3.446703035	0.000567472	0.01212298	3.246055577
573	GLCE	2790.754109	1.068283727	0.310028315	3.445761806	0.000569452	0.01212298	3.244542832
574	BCL2A1	133.1991579	0.952662541	0.276399566	3.446686089	0.000567508	0.01212298	3.246028338
575	COBLL1	420.8908361	1.321904584	0.383772932	3.444496665	0.000572124	0.012151907	3.242510066
576	C1orf122	934.5487422	-1.320614992	0.383828128	-3.440641513	0.000580337	0.012264857	3.236319834
577	MIER3	268.2999274	1.672857787	0.486288313	3.440053444	0.000581599	0.012264857	3.235376104
578	RTL8C	4517.104325	-0.989671933	0.287844591	-3.438216192	0.00058556	0.012264857	3.232428603
579	ZNF483	49.5213777	1.548671966	0.450257223	3.439527202	0.000582731	0.012264857	3.234531714
580	ARL5B	687.6710708	1.588744061	0.461822251	3.440163522	0.000581363	0.012264857	3.235552746
581	UBTD1	1973.17975	-1.078728952	0.313681428	-3.438931525	0.000584015	0.012264857	3.233576046
582	GNS	6006.072874	1.071009572	0.311479284	3.438461643	0.000585029	0.012264857	3.2328223
583	SUZ12	884.5632294	1.55216188	0.451548704	3.437418528	0.000587287	0.012264857	3.23114934
584	TEAD2	2816.510478	-0.561420331	0.163330456	-3.437327895	0.000587484	0.012264857	3.231004003
585	LGALS1	56971.64818	-1.299344123	0.377845392	-3.438824852	0.000584245	0.012264857	3.233404922
586	RPL39L	815.0317224	-1.292189608	0.376124851	-3.435533723	0.000591388	0.01232529	3.228127599
587	TAPT1	206.733396	1.051616683	0.306146286	3.435013692	0.000592524	0.012327929	3.227294135
588	NDUFA4	4399.247959	-1.014678339	0.295439275	-3.434473422	0.000593706	0.012331522	3.22642835
589	PLPP4	594.3429309	-1.014676596	0.295518773	-3.433543615	0.000595746	0.012352887	3.22493861
590	PDIK1L	171.1048552	1.506766588	0.438932652	3.432796765	0.00059739	0.012365967	3.22374226
591	TUBA1A	27023.98316	-0.903057229	0.263105455	-3.432301425	0.000598482	0.012367615	3.222948921
592	MED13L	688.5324224	1.744975035	0.508648368	3.430611684	0.000602222	0.01240293	3.220243377
593	ADAM10	2828.24417	1.282601039	0.373865421	3.430649019	0.000602139	0.01240293	3.220303143
594	MAP3K20	1073.563523	1.26437892	0.368718863	3.429113745	0.000605556	0.012408811	3.217845913
595	ZDHHC23	54.40862696	1.491763497	0.435000651	3.429336239	0.000605059	0.012408811	3.218201959
596	RAP2C	663.0541243	1.409385427	0.410956684	3.429523061	0.000604643	0.012408811	3.218500936
597	PREPL	678.8855902	1.455641855	0.424576597	3.428455233	0.000607027	0.012418118	3.216792249
598	UQCRH	5508.673799	-1.008860246	0.294430699	-3.426477772	0.000611464	0.012487972	3.213629246
599	ENAH	1290.023103	1.199719538	0.350602691	3.421877719	0.000621903	0.012679964	3.206277515
600	PRDX2	5247.64413	-1.169016942	0.341783211	-3.4203463	0.000625415	0.012730315	3.203831944
601	DBNDD1	1358.630478	-0.789244966	0.23079299	-3.419709436	0.000626881	0.012738922	3.202815199
602	ZNF267	402.3620394	1.039155348	0.303917773	3.419199008	0.000628058	0.012741643	3.202000426
603	MSRB2	606.8601435	-1.40850125	0.412091248	-3.417935364	0.000630981	0.012758559	3.199983789
604	RIBC2	69.51872058	-1.374348331	0.402095365	-3.417966106	0.00063091	0.012758559	3.200032843
605	MCRIP1	3453.195232	-1.288848202	0.377146979	-3.417363191	0.000632309	0.012764274	3.199070878
606	XPR1	680.1596814	1.459073389	0.428092282	3.408315098	0.000653654	0.012778836	3.184652293
607	DPM3	627.6024377	-1.415690368	0.414913198	-3.412015752	0.000644844	0.012778836	3.190545426
608	GBP4	20.5556669	2.379206953	0.698616838	3.405596349	0.000660197	0.012778836	3.180326368
609	RPL24	23738.7819	-1.2900883	0.378129762	-3.411760801	0.000645447	0.012778836	3.190139247
610	RPL29	34906.43757	-1.204491786	0.353829807	-3.404155795	0.000663689	0.012778836	3.178035461
611	HSPA4L	426.8168851	1.37239242	0.402458951	3.410018384	0.000649585	0.012778836	3.187364007
612	STARD4	1639.593262	1.272605515	0.373472624	3.407493439	0.000655625	0.012778836	3.183344595
613	ZNF354C	112.3801352	1.520328561	0.445641567	3.411550165	0.000645946	0.012778836	3.189803691
614	RAPGEF6	106.6264666	1.502885119	0.441524416	3.403855068	0.00066442	0.012778836	3.177557323
615	ZNF292	318.4032139	1.744940314	0.512359723	3.405693766	0.000659962	0.012778836	3.180481321
616	COL12A1	491.4145902	1.312509336	0.384985885	3.409240145	0.000651441	0.012778836	3.186124867
617	ANKIB1	883.6992301	1.409719483	0.413660007	3.407918239	0.000654605	0.012778836	3.184020645
618	LAMTOR4	3199.867205	-1.47684492	0.433820265	-3.404278313	0.000663391	0.012778836	3.178230267
619	SLC25A6	21941.99922	-0.976380868	0.28665929	-3.406067415	0.000659059	0.012778836	3.181075687
620	CHM	377.9815885	1.602070119	0.469462317	3.412563822	0.000643549	0.012778836	3.191418679
621	USP9X	2537.658024	1.080321338	0.317346539	3.4042323	0.000663503	0.012778836	3.178157105
622	NDUFB11	2685.65776	-1.444376953	0.422979328	-3.414769607	0.00063836	0.012778836	3.194934454
623	ATP7A	200.0789276	1.772469528	0.5203043	3.406601728	0.00065777	0.012778836	3.181925721
624	VPS13A	682.7207196	1.5461633	0.453121476	3.412248994	0.000644292	0.012778836	3.190917041
625	CDK17	2105.148341	1.646283253	0.482354658	3.413014111	0.000642486	0.012778836	3.192136228
626	TMEM106C	2026.245033	-0.793131854	0.232985995	-3.404203992	0.000663572	0.012778836	3.178112095
627	PDE3A	242.8077224	1.452561418	0.426254645	3.407731583	0.000655053	0.012778836	3.183723582
628	GOLT1B	942.6059785	1.136178524	0.333447693	3.407366571	0.00065593	0.012778836	3.183142705
629	ATP11A	1136.852988	1.431679558	0.420578978	3.404068282	0.000663902	0.012778836	3.177896317
630	GMFB	929.1594995	1.566760008	0.459864163	3.407006097	0.000656797	0.012778836	3.182569105
631	RALGAPA1	270.7873935	1.593057286	0.467135024	3.410271555	0.000648982	0.012778836	3.187767169
632	TMEM256	451.4267601	-1.618094656	0.474921077	-3.407081166	0.000656616	0.012778836	3.182688553
633	UBALD2	1291.84241	-1.302850751	0.382357	-3.407419639	0.000655802	0.012778836	3.183227154
634	NARF	2663.933315	-1.131517087	0.332058395	-3.407584646	0.000655406	0.012778836	3.183489741
635	PIM3	3672.913619	-0.877306236	0.25755599	-3.406273859	0.000658561	0.012778836	3.181404102
636	FAM126A	1191.09722	1.187855784	0.349118082	3.402447036	0.000667853	0.012824667	3.175319128
637	PPM1L	77.63425477	1.300488827	0.3825122	3.39986235	0.000674198	0.012856471	3.171212642
638	ADAM9	5455.659602	1.582575187	0.465447738	3.400113608	0.000673579	0.012856471	3.171611715
639	TMX1	1054.336486	1.146120592	0.337128501	3.39965499	0.000674709	0.012856471	3.170883312
640	CTDSPL2	533.2944064	1.290059489	0.379543228	3.398979072	0.000676379	0.012856471	3.169809938
641	HCFC1R1	1039.745181	-1.512128285	0.444925529	-3.398609854	0.000677293	0.012856471	3.169223689
642	TENT4B	276.6291238	1.513737158	0.445326278	3.399164239	0.000675921	0.012856471	3.170103969
643	ATP5F1E	12952.61143	-1.370103763	0.403167082	-3.398352259	0.000677931	0.012856471	3.168814711
644	RPL3	82305.7104	-1.165444203	0.342802312	-3.39975596	0.00067446	0.012856471	3.171043671
645	ZC3HAV1	1628.748012	0.907449935	0.267239583	3.395641932	0.000684679	0.012964311	3.164513213
646	PREX2	619.4028642	1.206047512	0.355221869	3.395194999	0.000685797	0.012965392	3.163804184
647	POLR3G	610.9602344	0.800870282	0.23597812	3.393832798	0.000689218	0.013009914	3.161643648
648	CPNE3	1279.194696	1.380624066	0.406861175	3.393354173	0.000690423	0.013011803	3.160884698
649	PGF	6034.60663	-1.143008172	0.336877631	-3.392947667	0.000691448	0.013011803	3.160240181
650	MYSM1	416.6936761	1.211931849	0.357368469	3.39126687	0.000695703	0.013070454	3.157575984
651	SNX13	553.866931	1.359884457	0.401042664	3.390872288	0.000696706	0.013070454	3.156950708
652	FNDC4	1452.102692	-1.068296883	0.315666227	-3.384260939	0.000713701	0.013289476	3.146483452
653	MARCHF6	1681.300014	0.917503107	0.271077736	3.384649439	0.000712692	0.013289476	3.147098042
654	TNKS	878.2256759	1.159686162	0.342599984	3.38495685	0.000711894	0.013289476	3.147584396
655	ALKBH8	419.396896	1.279135804	0.377928487	3.38459748	0.000712827	0.013289476	3.147015841
656	SHLD2	757.7778942	0.855214424	0.252706888	3.384214927	0.000713821	0.013289476	3.146410667
657	COMMD5	801.7620463	-0.944582069	0.279152098	-3.383754148	0.00071502	0.013291536	3.145681825
658	SPAST	615.6290016	1.303358596	0.385430999	3.38156142	0.000720751	0.013354499	3.142214638
659	APC	753.6173623	1.513003981	0.447497077	3.38103657	0.000722129	0.013354499	3.141385025
660	HNRNPA1P48	583.6608096	-0.70808454	0.209443594	-3.380788723	0.000722781	0.013354499	3.140993301
661	LTN1	576.7462689	1.730131781	0.511603105	3.381785143	0.000720164	0.013354499	3.142568304
662	RPS8	44697.92295	-1.165969377	0.345031723	-3.379310653	0.000726678	0.013393421	3.13865772
663	RPL37A	50232.82495	-1.315112871	0.38923127	-3.378744137	0.000728177	0.013393421	3.137762773
664	RPS20	33640.92927	-1.268716523	0.375460281	-3.379096503	0.000727245	0.013393421	3.138319404
665	NAV3	1120.459479	1.451506604	0.429799033	3.377175127	0.000732344	0.013449802	3.135284832
666	SSR1	3630.514039	0.849572078	0.251654063	3.375952162	0.000735607	0.013475693	3.133354097
667	HDDC3	375.8743557	-0.942824987	0.279287699	-3.375819955	0.000735961	0.013475693	3.133145414
668	CST3	7670.169622	-1.539159367	0.456059393	-3.374909915	0.000738399	0.013500093	3.13170915
669	GCNT2	707.4442127	0.702834527	0.208335416	3.373572009	0.000741996	0.013525376	3.129598223
670	SOX18	2279.107723	-1.287286548	0.381566066	-3.373692426	0.000741672	0.013525376	3.129788186
671	SNRPG	3400.280517	-0.982561562	0.291358052	-3.372350803	0.000745295	0.013538608	3.127672061
672	UCP2	341.8738536	-0.934419525	0.277105403	-3.372072555	0.000746048	0.013538608	3.127233278
673	H2AJ	1725.050319	-1.475391369	0.437451993	-3.372693214	0.000744368	0.013538608	3.128212072
674	GPX7	177.9998705	-1.054203128	0.312814895	-3.370054125	0.000751534	0.013538989	3.124051248
675	MFSD2B	53.98046902	-1.472122639	0.43686166	-3.369768446	0.000752314	0.013538989	3.123601013
676	BLOC1S4	386.1013503	-0.971511146	0.28837663	-3.368896933	0.000754696	0.013538989	3.1222277
677	JMY	207.3341416	1.49342094	0.443255822	3.369207728	0.000753846	0.013538989	3.122717409
678	FNIP1	397.8240961	1.460402598	0.43363855	3.367787757	0.000757739	0.013538989	3.120480331
679	IGBP1	1591.462933	-0.888669635	0.2639154	-3.367251907	0.000759213	0.013538989	3.119636345
680	RPL7A	57909.02253	-1.179883876	0.350160638	-3.369550278	0.00075291	0.013538989	3.123257199
681	ZDHHC20	1023.278242	1.658216652	0.492462425	3.367194265	0.000759372	0.013538989	3.119545564
682	IREB2	1068.777888	1.383866682	0.4106944	3.369577678	0.000752835	0.013538989	3.123300378
683	KNL1	934.6333222	1.51533374	0.449540662	3.370849111	0.000749369	0.013538989	3.125304334
684	RPS11	44519.46465	-1.307150787	0.388169496	-3.367474265	0.000758601	0.013538989	3.119986553
685	RPS9	35054.6957	-1.27006807	0.377008668	-3.368803365	0.000754953	0.013538989	3.122080276
686	MAN1A1	257.2053133	1.613429136	0.479536455	3.36455992	0.000766658	0.01362911	3.11539813
687	DICER1	927.4846081	1.643222305	0.4883684	3.364718737	0.000766217	0.01362911	3.115648085
688	SLC36A1	415.1971967	0.892044653	0.265172675	3.364014236	0.000768176	0.013636237	3.114539375
689	CEP85L	148.3052508	1.675293375	0.498145396	3.363061044	0.000770833	0.013663549	3.113039608
690	RPL18	26859.9174	-1.295645269	0.385411974	-3.361715139	0.0007746	0.013710418	3.110922572
691	DENND6A	511.9648892	1.200980384	0.357609967	3.358352664	0.000784085	0.013780143	3.10563681
692	F2RL2	271.1734201	0.810320196	0.241225715	3.359178337	0.000781746	0.013780143	3.106934329
693	RLIM	1189.345784	1.045240619	0.31130233	3.357638278	0.000786114	0.013780143	3.104514399
694	NRARP	574.3737312	-0.681689556	0.202978897	-3.358425755	0.000783878	0.013780143	3.105751658
695	POLR2L	8415.818856	-1.351810809	0.402713069	-3.35675922	0.000788618	0.013780143	3.10313355
696	BMI1	369.5407037	1.631075798	0.485591401	3.358947035	0.000782401	0.013780143	3.106570817
697	DMXL2	234.2920118	1.731807173	0.515920532	3.356732416	0.000788694	0.013780143	3.103091451
698	PALM	75.69602908	-1.145819075	0.341337781	-3.356848078	0.000788364	0.013780143	3.103273116
699	SNRPD2	8944.273588	-1.314331489	0.391470196	-3.357424147	0.000786723	0.013780143	3.104178007
700	PIDD1	1213.697739	-1.235532085	0.368309065	-3.354606775	0.000794779	0.013866618	3.09975376
701	ZNF451	709.4392595	0.940279406	0.280651358	3.350346895	0.000807104	0.01393087	3.093070425
702	TMEM141	596.2905725	-1.373725307	0.410031411	-3.350292858	0.000807262	0.01393087	3.092985695
703	COX14	600.9977463	-1.4328233	0.427415881	-3.352293077	0.000801451	0.01393087	3.096122876
704	TDG	909.0983563	1.034561329	0.308661026	3.351771816	0.000802962	0.01393087	3.095305163
705	TMEM121	70.53967815	-1.784471598	0.532537436	-3.350884794	0.000805538	0.01393087	3.093913928
706	ZNF688	257.9251013	-1.437914563	0.429019793	-3.35162756	0.00080338	0.01393087	3.095078885
707	MYL12B	18617.24036	-0.859135276	0.256444408	-3.350181358	0.000807587	0.01393087	3.092810864
708	TCEA2	1067.161387	-1.286231579	0.38380169	-3.351292116	0.000804354	0.01393087	3.094552746
709	SPATA5	244.4546399	1.024901165	0.305973893	3.349635995	0.000809178	0.013938637	3.091955814
710	EFR3A	906.7461042	1.689114472	0.504435844	3.348521902	0.000812439	0.013975088	3.090209456
711	LCOR	688.3788659	1.15728351	0.345773958	3.346936584	0.000817099	0.013986259	3.087725318
712	ITGAE	781.6902769	-0.983282885	0.293870996	-3.345967788	0.000819959	0.013986259	3.086207754
713	NF1	585.5795454	1.257770777	0.375856479	3.34641239	0.000818645	0.013986259	3.08690415
714	ANKRD12	442.2687246	1.343963924	0.40163422	3.346238584	0.000819159	0.013986259	3.086631902
715	ZNF417	120.1207881	1.206456555	0.360419259	3.347369835	0.000815823	0.013986259	3.088404105
716	PGLS	2194.408574	-1.480713192	0.442391381	-3.347066098	0.000816717	0.013986259	3.087928223
717	RGS4	2255.220166	1.210208381	0.361792226	3.345036993	0.000822716	0.014003142	3.084750075
718	ZXDA	93.52314328	1.431754916	0.428046333	3.344859667	0.000823242	0.014003142	3.084472413
719	RGPD3	40.41465424	1.772896863	0.530104982	3.344425959	0.00082453	0.014005548	3.083793354
720	DBI	6641.947767	-1.128235216	0.337435283	-3.3435603	0.000827107	0.014010346	3.082438216
721	PRKAR2B	1788.953944	1.342169476	0.401398553	3.343732722	0.000826593	0.014010346	3.082708109
722	ZNF358	1125.272738	-1.593268418	0.47659237	-3.343042227	0.000828653	0.014017088	3.08162735
723	NDUFB7	3222.087398	-1.499178191	0.448536709	-3.342375686	0.000830646	0.014031361	3.080584268
724	GABARAP	880.02474	-0.77775173	0.232739921	-3.341720343	0.000832609	0.014045102	3.079558887
725	RPL13	50117.64052	-1.472401601	0.440765892	-3.340552495	0.000836119	0.014084852	3.077732052
726	HEATR1	1550.026581	1.304291429	0.390597129	3.339224307	0.000840127	0.014096559	3.075655075
727	EPHA5	42.12123642	1.83241961	0.548882024	3.33845805	0.000842447	0.014096559	3.074457155
728	SYPL1	1729.355336	1.059330231	0.317315535	3.338412766	0.000842585	0.014096559	3.074386369
729	SOCS4	652.5609894	1.488947323	0.445995825	3.338478164	0.000842387	0.014096559	3.074488596
730	ZNF507	508.7253396	1.16298157	0.34825419	3.339461817	0.000839409	0.014096559	3.076026432
731	RPS21	17725.33244	-1.407501098	0.421710208	-3.337602625	0.000845045	0.01411838	3.073120119
732	ATP2B4	2970.59777	1.16585262	0.349381923	3.336900231	0.000847184	0.014134329	3.072022494
733	NCOA2	205.6543776	1.799151328	0.539228365	3.336529463	0.000848314	0.014134329	3.071443179
734	KAT2B	183.8200993	1.147414596	0.343974199	3.335757736	0.000850673	0.014135054	3.070237556
735	BBX	839.0594755	1.520721674	0.45583997	3.336086725	0.000849667	0.014135054	3.070751486
736	FAM171B	329.5553502	1.648973379	0.494533924	3.334398916	0.00085484	0.014184995	3.068115344
737	FIS1	4162.416303	-1.256778203	0.377076399	-3.332953761	0.000859292	0.014201911	3.065859121
738	SSNA1	2488.4975	-1.293920394	0.388185854	-3.333249734	0.000858379	0.014201911	3.066321134
739	ITPR2	1205.566517	1.119738828	0.335961712	3.332935835	0.000859348	0.014201911	3.065831139
740	FUNDC1	332.2695015	-0.829382454	0.248999322	-3.3308623	0.000865774	0.014288784	3.06259537
741	RPS6KA3	2525.502744	1.509994607	0.453436372	3.330113552	0.000868106	0.014291972	3.061427373
742	POMK	646.5333122	1.282066792	0.384999406	3.330048751	0.000868308	0.014291972	3.061326299
743	RPS4X	32289.28393	-1.123531867	0.337531323	-3.328674374	0.000872604	0.01432407	3.059182993
744	RPL27	25512.56417	-1.249855284	0.375453731	-3.3289196	0.000871836	0.01432407	3.05956536
745	NME4	3907.853674	-1.162805586	0.349440865	-3.327617635	0.00087592	0.014359209	3.05753556
746	LAMTOR1	3669.070938	-0.964204075	0.289810214	-3.327018959	0.000877804	0.014370805	3.056602439
747	USP37	108.8366683	2.232399746	0.671245149	3.325759223	0.000881781	0.014388096	3.05463944
748	SMC5	656.6672911	1.21806537	0.366314155	3.325193291	0.000883573	0.014388096	3.053757781
749	SDHAF2	439.296932	-1.361988265	0.409579413	-3.325333795	0.000883127	0.014388096	3.053976658
750	EPS8L2	116.5455859	-1.238284241	0.372283369	-3.326187372	0.000880427	0.014388096	3.055306537
751	RASA2	605.5618596	1.414005381	0.425317911	3.324584613	0.000885504	0.014395272	3.052809673
752	FRMD3	410.9939443	1.045576098	0.314524085	3.324311711	0.000886371	0.014395272	3.052384637
753	BROX	769.5329315	1.318564735	0.396755422	3.323369162	0.000889371	0.014404931	3.050916878
754	FEM1C	482.3969144	1.651154899	0.496801353	3.323571659	0.000888726	0.014404931	3.051232181
755	PPIP5K2	790.2150331	1.682109035	0.506199773	3.323014204	0.000890504	0.014404931	3.050364223
756	NABP1	1617.725376	0.756893229	0.227820718	3.322319564	0.000892724	0.014416162	3.049282846
757	NTAN1	1464.939641	-0.734030664	0.220956559	-3.322058717	0.000893559	0.014416162	3.048876826
758	MMP24OS	1092.336001	-1.130165609	0.340438729	-3.319732777	0.000901037	0.014517624	3.04525761
759	URM1	3426.745407	-0.985675532	0.297041466	-3.318309546	0.000905641	0.014546047	3.043044119
760	ABCA1	68.23588204	2.123774863	0.639998405	3.318406493	0.000905326	0.014546047	3.04319487
761	ZNF428	1140.813368	-1.34252079	0.404607289	-3.318083553	0.000906374	0.014546047	3.042692717
762	RPS3A	31219.73882	-1.079635545	0.325569857	-3.316140981	0.000912698	0.014628317	3.039673027
763	TSPAN15	1506.869272	-0.910890108	0.274860361	-3.314010447	0.000919681	0.014689637	3.036362922
764	BCL7C	1537.04659	-1.391484928	0.419896845	-3.313873265	0.000920132	0.014689637	3.036149854
765	APPBP2	892.7428287	1.235882731	0.372926648	3.314010242	0.000919681	0.014689637	3.036362603
766	ZXDB	248.4858715	1.419765236	0.428604246	3.312531898	0.000924556	0.014721773	3.034066863
767	PSMB3	5002.030796	-1.272919743	0.384255968	-3.312686981	0.000924043	0.014721773	3.03430765
768	LRRC20	547.2775302	-0.682779496	0.206199305	-3.311259928	0.000928769	0.014769603	3.032092314
769	STT3B	2790.086034	1.235828053	0.373263566	3.310872439	0.000930056	0.014770837	3.031490925
770	P2RY1	39.82171977	1.621700535	0.490001512	3.30958272	0.000934352	0.014800369	3.029489701
771	ZFC3H1	940.2278018	1.214161337	0.366875813	3.309461383	0.000934757	0.014800369	3.029301461
772	COA3	1385.663602	-1.180831594	0.356869493	-3.308861134	0.000936763	0.014800369	3.02837033
773	RBL1	408.7869517	0.892053658	0.269572115	3.309146635	0.000935808	0.014800369	3.028813192
774	ACAT2	2438.770217	-0.755683674	0.228425958	-3.308221542	0.000938905	0.014815048	3.027378332
775	DCTN3	1831.910241	-0.988546367	0.298873497	-3.307574535	0.000941077	0.014830154	3.026375001
776	CENPM	600.0329627	-1.185834074	0.358607706	-3.306772422	0.000943775	0.014853516	3.025131382
777	RAB32	2370.334988	-1.014297116	0.307027996	-3.303598137	0.000954526	0.015003372	3.020212448
778	MOSMO	500.8942207	1.053403998	0.318951428	3.302709769	0.000957554	0.015031635	3.018836551
779	DTYMK	2979.679671	-1.213700147	0.367713531	-3.30066762	0.000964551	0.015035088	3.015674907
780	PTRHD1	391.2458914	-1.376438583	0.417012438	-3.300713494	0.000964393	0.015035088	3.01574591
781	LIMS3	176.5471601	-1.124342493	0.340659242	-3.300490206	0.000965161	0.015035088	3.015400315
782	TRAM2	5445.795818	0.865173631	0.262127422	3.30058422	0.000964838	0.015035088	3.015545823
783	DOP1A	257.4392258	1.219555423	0.36946228	3.300892922	0.000963777	0.015035088	3.016023634
784	SECISBP2L	724.3488619	1.702122255	0.515460149	3.302141316	0.000959497	0.015035088	3.017956305
785	GSTM1	452.011236	-0.77662782	0.235426661	-3.298809978	0.000970956	0.015068318	3.012800391
786	BPNT2	2547.70835	0.899629293	0.272681075	3.299199598	0.000969609	0.015068318	3.013403171
787	CCBE1	176.1666917	0.847890985	0.257034763	3.298740515	0.000971196	0.015068318	3.01269293
788	UQCR11	1066.990576	-1.38309893	0.41931884	-3.298442133	0.000972229	0.015068318	3.012231353
789	RTKN	109.313837	-1.043264309	0.316491572	-3.296341519	0.000979529	0.015149744	3.00898287
790	ZNRF2	64.12716636	1.491598155	0.45256702	3.295861363	0.000981204	0.015149744	3.008240589
791	ARRDC4	40.01935797	1.729401976	0.524666621	3.296192106	0.00098005	0.015149744	3.008751881
792	UBR1	749.1713377	1.178377467	0.35764802	3.294796567	0.00098493	0.015172435	3.006594835
793	CAPNS1	12595.08456	-0.969629434	0.294296974	-3.294731244	0.000985159	0.015172435	3.006493887
794	USP34	1352.303144	2.006414752	0.609085879	3.294140977	0.00098723	0.015185184	3.005581783
795	HLX	254.1754731	-1.292086437	0.392330424	-3.293362834	0.000989966	0.015204192	3.004379582
796	COX5B	3321.06529	-1.355698295	0.41172239	-3.292748536	0.000992132	0.015204192	3.003430689
797	CLOCK	624.0905126	1.224203662	0.371789972	3.292729106	0.0009922	0.015204192	3.003400678
798	GPX3	192.2485394	-1.022963114	0.310839695	-3.290966788	0.000998437	0.015247015	3.000679331
799	UBXN2B	320.2728152	1.158289962	0.351969522	3.290881422	0.00099874	0.015247015	3.000547543
800	CRIP2	8682.183919	-1.248923404	0.379460626	-3.291312246	0.000997212	0.015247015	3.001212684
801	SACS	2260.339747	1.671632468	0.508571765	3.286915598	0.001012912	0.015444061	2.994428336
802	AIP	1366.831415	-1.198533988	0.364723175	-3.28614706	0.00101568	0.015447691	2.993243236
803	MSRB1	887.2774213	-0.956615042	0.29109274	-3.286289596	0.001015166	0.015447691	2.993463011
804	C20orf204	107.7780424	-1.331896007	0.405386739	-3.28549476	0.001018034	0.015464246	2.992237564
805	LIMD2	1192.812343	-1.183184687	0.360166389	-3.285105785	0.001019441	0.015466375	2.991637951
806	TRUB1	271.2016031	1.393216169	0.424151388	3.284714391	0.001020858	0.015468658	2.991034673
807	DCXR	1458.217467	-1.364382536	0.415447224	-3.284129629	0.001022979	0.015481583	2.990133459
808	SNRNP25	1216.607961	-1.213652408	0.369630513	-3.283420507	0.001025556	0.015501375	2.989040775
809	KBTBD8	52.3027619	2.137740908	0.651202678	3.282758166	0.001027968	0.015518633	2.98802036
810	CALCRL	2740.418533	1.309222819	0.399309351	3.278718153	0.001042797	0.015550285	2.981800107
811	CD109	3855.105132	1.222299765	0.372791925	3.278772104	0.001042598	0.015550285	2.981883129
812	HSD17B8	97.18865519	-1.538835503	0.469122947	-3.280239248	0.001037191	0.015550285	2.984141298
813	EIF3F	9708.503769	-1.119591155	0.341203026	-3.281304887	0.00103328	0.015550285	2.985782036
814	PPP1R12A	963.6001714	1.490906174	0.454455874	3.280640123	0.001035718	0.015550285	2.98475846
815	RILPL2	493.0575971	-1.078482276	0.328877358	-3.279284059	0.001040708	0.015550285	2.98267101
816	NUBP2	1785.471686	-1.040192126	0.316989616	-3.28147066	0.001032673	0.015550285	2.986037315
817	PRKCA	1298.007634	1.103382126	0.33651356	3.278863785	0.001042259	0.015550285	2.982024215
818	ANAPC11	2615.080725	-1.29303781	0.394278437	-3.279504254	0.001039896	0.015550285	2.983009916
819	UQCR10	1091.613548	-1.450438423	0.442200445	-3.280047407	0.001037896	0.015550285	2.983845974
820	RBX1	2621.795598	-1.074182267	0.327706466	-3.277879375	0.001045901	0.015577544	2.980509505
821	SPRED1	516.7909863	1.566891602	0.478118149	3.277205868	0.001048399	0.015595733	2.979473409
822	TMEM204	303.4753299	-0.975024395	0.297598921	-3.276303525	0.001051755	0.015626617	2.97808557
823	CDC14A	135.3064582	1.409624729	0.430730209	3.272639576	0.001065483	0.015718122	2.972453676
824	NDUFA2	1260.806553	-1.338695898	0.409041003	-3.272767001	0.001065002	0.015718122	2.972649451
825	ADGRG6	1813.436968	1.410544565	0.431059664	3.27227222	0.001066868	0.015718122	2.97188931
826	TBCEL	365.5110005	1.094770982	0.334480386	3.273049865	0.001063937	0.015718122	2.973084063
827	MRPL43	1582.562261	-1.035209409	0.316261733	-3.273267998	0.001063116	0.015718122	2.973419242
828	PFN1	34112.79193	-1.173101101	0.358498983	-3.272257816	0.001066922	0.015718122	2.971867183
829	ALKBH7	779.5923376	-1.60998209	0.491713947	-3.274224982	0.001059522	0.015718122	2.974889948
830	DDAH1	2425.259758	1.169424876	0.357414934	3.271897073	0.001068285	0.015719229	2.971313034
831	PLCE1	54.53995006	1.316655041	0.402603297	3.270353347	0.001074132	0.015786254	2.96894226
832	CENPW	1436.664867	-1.112965887	0.340376134	-3.269811767	0.001076191	0.015797497	2.968110759
833	H1-10	1888.507482	-1.315897865	0.402524922	-3.269109045	0.001078867	0.0158076	2.967032031
834	ANXA2R	413.6022523	-1.321232352	0.404255797	-3.268307746	0.001081927	0.0158076	2.965802225
835	OSBPL3	964.8532457	0.829188592	0.253701206	3.268366769	0.001081701	0.0158076	2.965892804
836	MDK	5623.663709	-1.334793169	0.408409223	-3.26827381	0.001082056	0.0158076	2.965750148
837	NNMT	3415.475883	-1.213436536	0.371417577	-3.267041226	0.001086779	0.015857618	2.963858949
838	H2AX	3183.821039	-1.17548483	0.359864393	-3.26646607	0.001088989	0.015869066	2.962976678
839	AAMDC	902.853592	-1.231297789	0.377064072	-3.265486907	0.001092761	0.015869066	2.961474983
840	HDAC5	667.5122808	-0.889134002	0.272253993	-3.265825383	0.001091455	0.015869066	2.961994044
841	NPC1	1707.951195	0.921419144	0.282154894	3.265650047	0.001092131	0.015869066	2.961725157
842	GALNT7	1188.74449	1.504081465	0.460990241	3.262718664	0.00110349	0.015949023	2.957231572
843	SLC30A5	773.3124039	0.809612188	0.248106442	3.263164725	0.001101755	0.015949023	2.957915124
844	GOPC	706.7973889	1.217482998	0.373064065	3.263468966	0.001100572	0.015949023	2.958381395
845	NDUFB2	2317.202551	-1.362820266	0.417673809	-3.262881795	0.001102855	0.015949023	2.957481548
846	RGPD6	95.49181942	2.057293037	0.630693581	3.261953348	0.001106474	0.01597324	2.956058977
847	CDC73	775.3291972	1.196448957	0.366838994	3.261509755	0.001108206	0.015979365	2.955379427
848	SLC25A46	680.3608116	1.45592298	0.446512746	3.26065268	0.001111561	0.015979746	2.954066679
849	CUL5	646.9660191	1.474227277	0.45207836	3.260999434	0.001110203	0.015979746	2.954597753
850	CFL1	39841.64123	-0.972510114	0.298270197	-3.260500461	0.001112158	0.015979746	2.953833562
851	NAA30	652.9840884	1.218568248	0.373792269	3.260014588	0.001114065	0.015988336	2.953089534
852	COX8A	2809.122711	-1.269252614	0.389402746	-3.259485525	0.001116145	0.015988574	2.952279475
853	ARFGEF2	1204.561321	1.655994512	0.508075934	3.259344523	0.0011167	0.015988574	2.952063604
854	PPP1CA	7165.472919	-0.91942741	0.282196299	-3.258112932	0.001121558	0.016039325	2.950178405
855	FOSL2	1857.490928	0.923673385	0.283895638	3.253566668	0.00113966	0.016064847	2.943224772
856	PLEKHH2	92.46129651	1.25456806	0.385305669	3.256033228	0.001129805	0.016064847	2.946996398
857	RPL15	33044.27754	-0.828509299	0.254481162	-3.255680273	0.001131211	0.016064847	2.946456541
858	KLHL8	297.3120074	1.164126715	0.35782162	3.25337165	0.001140442	0.016064847	2.942926674
859	PKD2	636.4331284	1.301893681	0.399993406	3.254787858	0.001134771	0.016064847	2.945091788
860	CASD1	201.1390479	1.543234173	0.473962633	3.256024984	0.001129838	0.016064847	2.946983788
861	DNAJB9	262.8046519	1.369324756	0.420864883	3.253597084	0.001139538	0.016064847	2.943271266
862	ZBTB33	541.3308944	1.524292974	0.468013545	3.256942007	0.001126194	0.016064847	2.94838664
863	FIBP	2870.791341	-1.069137948	0.328485508	-3.254749212	0.001134925	0.016064847	2.945032695
864	UBXN1	4017.427431	-1.237668948	0.380158368	-3.255666725	0.001131265	0.016064847	2.94643582
865	DEAF1	1333.374458	-0.993685652	0.305162842	-3.256247207	0.001128954	0.016064847	2.947323711
866	EXOC5	1731.339832	1.412935983	0.43421886	3.253971929	0.001138035	0.016064847	2.943844287
867	TCF15	205.4443553	-1.77565568	0.545703408	-3.253884167	0.001138387	0.016064847	2.943710121
868	XIAP	773.6319524	0.971058942	0.298565131	3.252419125	0.001144272	0.016100217	2.941470902
869	ZNF280C	119.0940338	1.451624401	0.446395785	3.251877483	0.001146454	0.016112366	2.94064326
870	ASS1	22.4843474	-2.241487542	0.68937315	-3.251486576	0.001148032	0.016115994	2.940046019
871	SMYD3	448.7617292	-0.9260494	0.284866753	-3.250816005	0.001150743	0.016128977	2.939021641
872	SHISA4	563.7153	-1.011783046	0.311433167	-3.248796707	0.001158943	0.016128977	2.935938027
873	UTP15	544.7183888	0.813032807	0.250229754	3.249145217	0.001157524	0.016128977	2.936470108
874	ZFPM2	220.9315907	1.204637754	0.37081128	3.248654555	0.001159522	0.016128977	2.935721014
875	PSD3	562.1020572	1.288764899	0.396572029	3.249762479	0.001155014	0.016128977	2.937412624
876	TNKS2	968.6634936	1.59107012	0.489726301	3.248896611	0.001158536	0.016128977	2.936090549
877	CALM3	11073.4026	-0.544846784	0.167635387	-3.250189566	0.001153281	0.016128977	2.938064846
878	DDX3Y	1401.108342	1.421187039	0.437235932	3.250389399	0.001152471	0.016128977	2.938370045
879	MRPS21	2918.528115	-1.168772061	0.359842717	-3.248008107	0.00116216	0.01613964	2.934734228
880	NDUFA3	1911.757822	-1.377215951	0.424043298	-3.247819164	0.001162932	0.01613964	2.934445844
881	ZBTB41	116.1399123	1.893996375	0.583606049	3.245333695	0.001173131	0.016180737	2.93065362
882	APPL1	887.2496469	1.192063686	0.367298017	3.245494474	0.001172468	0.016180737	2.930898854
883	QKI	2838.824256	1.485953961	0.45798899	3.244518962	0.001176492	0.016180737	2.929411081
884	DIS3	1056.516253	1.184007959	0.364850444	3.245187117	0.001173735	0.016180737	2.930430055
885	LIG4	395.4128128	1.607218888	0.495191071	3.245654015	0.001171812	0.016180737	2.931142209
886	WDR7	327.929568	1.219098273	0.375730387	3.244609207	0.001176119	0.016180737	2.929548699
887	NCOA3	960.678736	1.256134828	0.387130028	3.24473623	0.001175595	0.016180737	2.929742406
888	COX6B1	5057.357325	-1.338110224	0.412328635	-3.245251749	0.001173468	0.016180737	2.930528633
889	TMEM219	3104.33324	-1.168050121	0.360049992	-3.244133163	0.001178087	0.016184445	2.928822798
890	DHX36	1217.841477	1.173995149	0.362021493	3.242887983	0.001183247	0.016196975	2.926924507
891	ZNF518A	269.3536805	1.465571029	0.451942527	3.242826116	0.001183504	0.016196975	2.926830207
892	CPD	2232.729439	1.452756564	0.448046252	3.24242544	0.00118517	0.016196975	2.926219515
893	RPS16	24424.98407	-1.250983054	0.385865538	-3.242018088	0.001186865	0.016196975	2.925598717
894	RPL36	23489.49338	-1.320645127	0.407355541	-3.241996226	0.001186956	0.016196975	2.925565401
895	TSPO	8746.342403	-1.33819486	0.41272499	-3.242340284	0.001185524	0.016196975	2.926089734
896	UQCRHL	454.1231508	-1.036770936	0.320106645	-3.238829782	0.001200212	0.016355382	2.920742112
897	RPL23A	24735.26301	-1.031707612	0.318567415	-3.238584874	0.001201243	0.016355382	2.920369224
898	NLGN4Y	281.7320925	1.012354264	0.312689165	3.237573846	0.001205507	0.016395169	2.918830134
899	SMIM29	946.2735882	-1.159818458	0.358433639	-3.235796899	0.001213037	0.016460907	2.916126092
900	ASF1B	1085.90326	-0.729661834	0.225477985	-3.236066861	0.00121189	0.016460907	2.916536819
901	B3GNT2	289.532869	1.168468169	0.361510191	3.232185972	0.001228471	0.016475953	2.910635172
902	RPL34	16212.51706	-1.360132667	0.420773081	-3.232461222	0.001227288	0.016475953	2.911053542
903	RPS18	57201.32144	-0.995775447	0.308052639	-3.232484715	0.001227187	0.016475953	2.91108925
904	CTSF	308.0621475	-1.217652194	0.376741082	-3.232066402	0.001228985	0.016475953	2.910453439
905	NEMP1	626.4648358	0.950796655	0.294040176	3.233560353	0.001222575	0.016475953	2.912724485
906	ISCU	2141.526623	-0.762722692	0.235833999	-3.234150694	0.001220051	0.016475953	2.913622148
907	EMP1	8148.044392	1.009114657	0.31203705	3.233957817	0.001220875	0.016475953	2.913328847
908	PPTC7	624.2654783	1.06745318	0.330262908	3.232131598	0.001228705	0.016475953	2.910552529
909	ABHD13	270.2394721	1.206532793	0.373030248	3.234410075	0.001218943	0.016475953	2.914016605
910	CDC34	3020.762781	-1.177701328	0.364037342	-3.235111327	0.001215953	0.016475953	2.915083176
911	FKBP8	6827.826367	-1.131005514	0.349802643	-3.233267487	0.001223829	0.016475953	2.912279211
912	LENG9	78.37774612	-1.35044697	0.417868402	-3.23175182	0.001230339	0.016476015	2.909975341
913	RPS23	31221.11695	-0.972037196	0.300922125	-3.230195177	0.001237057	0.016537726	2.907610157
914	C5orf51	710.5597176	1.478283165	0.457664718	3.230057082	0.001237655	0.016537726	2.907400381
915	RNF181	3080.605338	-1.275070267	0.394875368	-3.229044831	0.001242044	0.016538522	2.90586294
916	FNDC3B	2591.75982	1.295677116	0.401275475	3.228896848	0.001242687	0.016538522	2.905638212
917	ENPP1	352.5853458	0.831575392	0.257544983	3.228854951	0.001242869	0.016538522	2.90557459
918	GNAQ	1626.63953	1.097819268	0.340009012	3.228794622	0.001243131	0.016538522	2.905482978
919	LSM10	1308.042748	-0.991087748	0.306987967	-3.22842539	0.001244737	0.016539827	2.904922316
920	KIF9	406.3440084	-1.008408447	0.312384086	-3.228104415	0.001246135	0.016539827	2.904434976
921	PAWR	1083.31526	0.886526449	0.27465016	3.227838823	0.001247292	0.016539827	2.904031757
922	RGMB	501.5501734	0.664141752	0.205839256	3.226506765	0.001253113	0.016591796	2.90200987
923	SF3B5	4269.379504	-1.229762954	0.38116577	-3.226320538	0.001253928	0.016591796	2.90172726
924	ITPR3	4028.54266	1.224927238	0.379784967	3.225317867	0.001258329	0.016596079	2.900205889
925	CCDC167	1157.211879	-1.332234001	0.41299947	-3.225752327	0.00125642	0.016596079	2.900865053
926	CMTR2	421.1336817	1.494297497	0.463287135	3.225424115	0.001257862	0.016596079	2.900367083
927	IFI27L2	1043.222686	-1.488176695	0.461679945	-3.223394715	0.001266809	0.016689896	2.897289002
928	XPO1	4132.820252	1.295699283	0.402105686	3.222285406	0.001271724	0.016736599	2.895607172
929	ABCE1	3223.427516	1.159864393	0.36009758	3.220972474	0.001277564	0.016795362	2.893617275
930	UFL1	409.8036585	1.540866825	0.478461344	3.220462517	0.001279839	0.01680718	2.892844566
931	ARID5A	766.1080211	-0.927883765	0.288312889	-3.218322174	0.001289429	0.016823121	2.889602577
932	SLC10A7	212.6919073	1.103653487	0.342980569	3.217830936	0.001291639	0.016823121	2.88885876
933	CFAP97	608.2040705	1.586513624	0.493093526	3.217469995	0.001293266	0.016823121	2.888312297
934	DNPH1	887.5996352	-1.338248513	0.415818584	-3.218347049	0.001289317	0.016823121	2.889640245
935	CCDC91	226.6153233	1.043301519	0.324265595	3.217428972	0.00129345	0.016823121	2.888250191
936	RPL6	46014.25819	-1.064733544	0.330816541	-3.218501536	0.001288623	0.016823121	2.889874186
937	UBE2C	2304.820877	-0.929632572	0.288768536	-3.219300078	0.001285039	0.016823121	2.891083583
938	DPY19L3	616.1163227	0.877876876	0.27265472	3.219738417	0.001283076	0.016823121	2.891747559
939	ZNF585A	45.3403581	1.507831226	0.468410836	3.219035746	0.001286224	0.016823121	2.890683222
940	UBE3A	1123.651852	1.422237398	0.442206666	3.216227861	0.001298877	0.016872056	2.886432115
941	NAA38	2362.565464	-1.383355146	0.430149737	-3.215985105	0.001299976	0.016872056	2.886064736
942	PTMS	11998.60214	-1.119584895	0.348196807	-3.215379556	0.001302721	0.016889743	2.885148421
943	ZDHHC17	402.1856432	1.416259521	0.440520548	3.214968125	0.00130459	0.016896032	2.88452593
944	NDUFB4	3648.403419	-0.934019512	0.290568038	-3.214460607	0.001306898	0.016906467	2.883758155
945	UNC5B	62.79256264	1.391973062	0.433072174	3.214182639	0.001308164	0.016906467	2.883337688
946	USP38	516.8737287	1.283152654	0.399299276	3.213511097	0.001311227	0.016910263	2.882322014
947	ATAD2	841.558659	1.100092489	0.342322054	3.213618512	0.001310737	0.016910263	2.882484461
948	ZRANB2	1583.693466	1.121645573	0.349270874	3.211391667	0.001320938	0.016941768	2.879117682
949	CERT1	559.6578389	0.988146235	0.307975702	3.20852012	0.0013342	0.016941768	2.87477915
950	FBXO30	465.6929039	1.54580825	0.481591487	3.209791476	0.001328313	0.016941768	2.876699589
951	ZKSCAN8	447.797969	1.509003661	0.469786639	3.212104251	0.001317666	0.016941768	2.880194823
952	RBAK	258.9430756	1.160225552	0.361648129	3.20816136	0.001335865	0.016941768	2.874237345
953	LRCH2	148.8465058	1.496295831	0.466315472	3.208762994	0.001333073	0.016941768	2.875145971
954	FAU	9300.905596	-1.236268965	0.385167513	-3.209691685	0.001328774	0.016941768	2.876548826
955	SYT1	332.8257276	1.073514743	0.334266558	3.21155293	0.001320196	0.016941768	2.879361429
956	UTP20	1091.745578	1.005978778	0.313305188	3.210858988	0.001323389	0.016941768	2.878312621
957	ATP6V0A2	600.7425457	0.831611726	0.259200799	3.208368684	0.001334903	0.016941768	2.874550442
958	SPTLC2	2371.536134	0.626244519	0.195167263	3.208758009	0.001333096	0.016941768	2.875138441
959	PHLPP2	333.3565948	1.290676205	0.402178554	3.209211909	0.001330994	0.016941768	2.875824046
960	CENPX	1249.059111	-1.242625411	0.387115667	-3.209958973	0.001327539	0.016941768	2.87695265
961	TVP23B	558.1949515	1.010125071	0.31472803	3.209517343	0.00132958	0.016941768	2.876285444
962	SNRPB	6331.917856	-1.132243285	0.352450797	-3.212486095	0.001315915	0.016941768	2.880772102
963	DNAL4	465.0304286	-0.824141479	0.256689252	-3.21065831	0.001324313	0.016941768	2.878009356
964	KIF1B	1462.248065	1.059885409	0.330731674	3.204668599	0.001352181	0.016978122	2.868965264
965	FAHD2B	290.4453924	-1.345599385	0.41968853	-3.206185755	0.001345071	0.016978122	2.871254697
966	PDS5A	2715.9412	1.202949723	0.375253328	3.205700348	0.001347342	0.016978122	2.870522102
967	FAT4	701.9736885	1.555560505	0.485135314	3.206446654	0.001343852	0.016978122	2.871648495
968	RPS12	42524.68539	-1.166035744	0.363683627	-3.206181581	0.001345091	0.016978122	2.871248397
969	RGS17	156.7577664	1.064064943	0.331969415	3.205310176	0.00134917	0.016978122	2.869933309
970	TMEM168	469.1304463	1.107851734	0.34558797	3.205701092	0.001347339	0.016978122	2.870523226
971	SMC2	1024.440275	1.030804794	0.321666894	3.204572229	0.001352633	0.016978122	2.868819871
972	RNF208	233.7429323	-1.407828754	0.439145111	-3.205839528	0.001346691	0.016978122	2.870732148
973	DYRK1B	709.0372	-0.787544399	0.2457435	-3.204741525	0.001351838	0.016978122	2.86907529
974	ANAPC15	536.061375	-0.919632492	0.287043699	-3.20380658	0.001356236	0.016988415	2.867664869
975	SCAND1	2275.351695	-1.459146341	0.455439701	-3.203818944	0.001356177	0.016988415	2.867683519
976	HOOK3	995.3029426	1.130504657	0.353230644	3.20047164	0.001372029	0.017149415	2.862636802
977	NUDT14	1535.717452	-1.294510731	0.404450675	-3.20066404	0.001371113	0.017149415	2.862926759
978	ZNF264	325.2207586	0.799503793	0.249828972	3.200204473	0.001373301	0.017149415	2.86223419
979	ID3	3822.738407	-0.921929395	0.288152584	-3.199448645	0.001376907	0.017176882	2.861095343
980	TIMM8B	2467.085572	-1.161646571	0.363269204	-3.197756811	0.00138501	0.01724907	2.858547006
981	CLIP3	740.2780975	-0.744150003	0.232717706	-3.197650997	0.001385519	0.01724907	2.858387662
982	EML4	875.7474299	1.073889126	0.335886401	3.197179536	0.001387785	0.01725183	2.857677749
983	RANBP2	3236.308578	1.155104097	0.361306787	3.197017435	0.001388565	0.01725183	2.857433682
984	LIMS2	563.2593173	-1.197355889	0.374606101	-3.196306429	0.001391992	0.017276827	2.856363285
985	INO80D	361.9514518	0.949197091	0.297027008	3.1956592	0.001395118	0.017280502	2.85538908
986	NMRAL1	1336.649952	-1.187957879	0.371727662	-3.195774759	0.001394559	0.017280502	2.855563006
987	ASXL2	709.2894859	1.560006268	0.488258472	3.195041884	0.001398105	0.017299962	2.854460059
988	SETD7	1813.124183	1.209590182	0.378673713	3.19428083	0.001401797	0.017325341	2.853314934
989	GK	261.9896079	0.834737967	0.261342819	3.194034455	0.001402994	0.017325341	2.852944275
990	BTAF1	646.5666871	1.465049321	0.45879891	3.193227555	0.00140692	0.01735628	2.851730505
991	ROBO1	565.9435693	1.481785972	0.464168102	3.192347699	0.001411213	0.017356646	2.850407295
992	NUDT8	226.2383382	-1.65641863	0.518867647	-3.192372159	0.001411094	0.017356646	2.850444076
993	IFT43	649.1641362	-1.154570345	0.361605775	-3.192897971	0.001408527	0.017356646	2.85123481
994	CLIC4	9841.18834	1.46625447	0.459419239	3.191539109	0.00141517	0.017370317	2.849191537
995	RNF187	2716.534494	-0.958933332	0.300436919	-3.191795919	0.001413912	0.017370317	2.849577635
996	RC3H1	556.0962897	1.325134257	0.415384991	3.190135138	0.001422063	0.017385038	2.847081225
997	ZNF518B	849.429227	1.247927727	0.391176136	3.190193913	0.001421774	0.017385038	2.847169554
998	IBTK	1182.354857	1.292464227	0.405053553	3.190847772	0.00141856	0.017385038	2.848152287
999	CD99	18149.36967	-1.028017296	0.322204852	-3.190570505	0.001419922	0.017385038	2.84773554
1000	SLC25A1	3667.523393	-1.107841363	0.347314117	-3.18973894	0.001424014	0.017391479	2.846485842
1001	AKR1A1	3277.727521	-0.941758793	0.295289115	-3.189277036	0.001426291	0.017401892	2.845791803
1002	CDC42SE2	701.4610417	1.062203092	0.333150382	3.188359217	0.001430827	0.017405066	2.84441298
1003	ZDHHC2	846.819334	0.808411054	0.253519202	3.188756704	0.001428861	0.017405066	2.845010075
1004	PDP2	243.6966278	0.97146509	0.304670882	3.188572151	0.001429773	0.017405066	2.844732835
1005	PYCARD	253.0732058	-1.687395877	0.529293171	-3.18801747	0.001432519	0.017408311	2.843899666
1006	ABI3BP	369.154462	1.225527095	0.384536734	3.187022168	0.001437458	0.017416339	2.842404966
1007	TMSB15A	85.7017281	-1.204469978	0.377862298	-3.187589727	0.001434639	0.017416339	2.843257251
1008	MED19	678.2015909	-0.998024562	0.313129906	-3.18725405	0.001436306	0.017416339	2.842753159
1009	CDC27	2622.595287	1.073440045	0.336881265	3.186404698	0.001440529	0.01742808	2.841477878
1010	ETHE1	810.3925601	-1.199992645	0.376615517	-3.186253865	0.001441281	0.01742808	2.841251436
1011	ADAMTS4	1547.716063	0.798865607	0.250809406	3.185150106	0.001446789	0.017460118	2.839594675
1012	CEP290	626.262903	1.012502312	0.317880727	3.185164202	0.001446719	0.017460118	2.83961583
1013	MICAL3	472.2823204	1.366618363	0.429191121	3.184172032	0.001451687	0.017501929	2.838126982
1014	KIF14	525.3440726	1.504988414	0.472723369	3.183655629	0.001454279	0.017513004	2.837352227
1015	TMEM223	436.8034574	-0.916126733	0.287806629	-3.183132838	0.001456908	0.017513004	2.836567999
1016	MAP4K5	1462.817451	1.239620673	0.389428397	3.183179967	0.00145667	0.017513004	2.836638691
1017	SLC9A6	366.0062881	1.22278487	0.384254365	3.18222766	0.001461469	0.01755056	2.835210421
1018	XPOT	3220.201796	1.142881908	0.359187202	3.181855868	0.001463346	0.017555842	2.834652908
1019	KANSL1L	197.2798865	1.276861154	0.401357339	3.181357436	0.001465866	0.01756882	2.833905581
1020	CUEDC2	2070.400002	-1.145344615	0.360096675	-3.18065868	0.001469406	0.017593981	2.832858068
1021	ATP6V1A	1480.846061	1.311347906	0.412487215	3.179123763	0.00147721	0.017615303	2.830557752
1022	BMPR1B	25.22920892	1.877756172	0.590558565	3.179627364	0.001474645	0.017615303	2.831312372
1023	DOCK4	2707.057659	1.617734303	0.50894338	3.178613509	0.001479813	0.017615303	2.829793267
1024	DDX3X	6279.894711	1.489796986	0.468689528	3.178643639	0.001479659	0.017615303	2.829838406
1025	MICOS13	1491.111042	-1.305327672	0.410522277	-3.179675611	0.0014744	0.017615303	2.831384673
1026	IFNAR1	1454.554824	0.751080874	0.236292395	3.178607905	0.001479841	0.017615303	2.829784871
1027	NAA50	3270.333635	0.981792737	0.308949938	3.177837628	0.001483778	0.017644969	2.828631011
1028	PPP1R9A	50.03807927	1.624037823	0.511268885	3.176484764	0.001490716	0.017693019	2.826605029
1029	ZBTB43	230.5765547	1.110127123	0.349470015	3.176601928	0.001490114	0.017693019	2.826780458
1030	RPL32	34766.75771	-1.226401375	0.386240077	-3.175230768	0.001497174	0.017752412	2.824727772
1031	COX6C	4141.040328	-1.136442807	0.35803991	-3.174067402	0.001503188	0.017806433	2.822986758
1032	ARHGEF26	119.6590562	1.08997781	0.343477867	3.173356753	0.001506872	0.017832784	2.821923522
1033	IDE	1123.904567	0.874478926	0.275624865	3.172714208	0.001510211	0.017854993	2.820962355
1034	ZNHIT6	900.3801014	0.895378335	0.282263076	3.172141212	0.001513194	0.01785569	2.820105366
1035	SERINC5	294.7391847	1.42156104	0.448136892	3.172158027	0.001513106	0.01785569	2.820130511
1036	USHBP1	316.1152461	-1.16472922	0.367214165	-3.171798184	0.001514982	0.017859538	2.819592386
1037	CEP350	638.8436095	1.18043297	0.372246094	3.171109082	0.001518581	0.017881607	2.818562019
1038	COX4I1	11003.17386	-1.308324349	0.412606168	-3.170879283	0.001519783	0.017881607	2.818218458
1039	TMF1	780.7479255	1.10161822	0.347501633	3.170109476	0.001523815	0.01790699	2.817067716
1040	DDAH2	3649.338723	-1.002025816	0.316105657	-3.169907894	0.001524873	0.01790699	2.816766423
1041	FAM76B	219.5650016	1.293490497	0.408107011	3.169488544	0.001527075	0.017915624	2.816139695
1042	SLC5A3	246.2990826	1.718507427	0.542347662	3.168645405	0.001531511	0.017950428	2.814879823
1043	RPL31	27203.09551	-1.211474849	0.382664773	-3.165890704	0.001546089	0.018011567	2.810765582
1044	PAIP2	1312.180563	-0.607060551	0.191787519	-3.165276619	0.001549356	0.018011567	2.809848844
1045	ZFX	491.1873237	1.21604852	0.384004521	3.166755733	0.001541497	0.018011567	2.8120572
1046	RPL35	21094.03348	-1.348678847	0.426065287	-3.165427665	0.001548552	0.018011567	2.810074319
1047	RPL27A	43055.76241	-1.297492684	0.409700097	-3.166932817	0.001540559	0.018011567	2.812321651
1048	CHCHD1	1584.950565	-1.029680677	0.325240217	-3.165908216	0.001545996	0.018011567	2.810791727
1049	SLC11A2	841.2149333	0.749392323	0.236763189	3.165155563	0.001550001	0.018011567	2.809668144
1050	RAC3	1357.994639	-1.213958629	0.383349475	-3.16671525	0.001541712	0.018011567	2.811996747
1051	CYB5R3	5698.375297	-0.78530654	0.248099972	-3.165282657	0.001549324	0.018011567	2.809857858
1052	LYSMD3	458.4575515	1.581194631	0.499652461	3.164588899	0.001553022	0.018023404	2.808822362
1053	RNF138	484.5981941	1.305368122	0.412515328	3.164411199	0.001553971	0.018023404	2.808557161
1054	MGST3	2795.709291	-0.991642424	0.313426144	-3.163879091	0.001556815	0.018024265	2.807763114
1055	PTTG1	3304.100561	-1.11682409	0.353065184	-3.163223503	0.001560325	0.018024265	2.806784959
1056	SCML2	40.96559041	1.579595176	0.499284168	3.163719736	0.001557667	0.018024265	2.807525335
1057	AFF2	58.32727383	1.644690813	0.519975084	3.163018507	0.001561424	0.018024265	2.806479135
1058	MIDEAS	1444.391802	1.16423174	0.368028445	3.163428686	0.001559225	0.018024265	2.807091079
1059	MIER1	691.1490839	1.224481493	0.387183614	3.162534387	0.001564023	0.018026866	2.805756968
1060	CHCHD5	575.33196	-1.348667391	0.426465985	-3.162426641	0.001564602	0.018026866	2.805596256
1061	TMED10	5974.219299	0.76600031	0.242252051	3.161997218	0.001566911	0.018034716	2.804955778
1062	RFX7	482.1090915	1.822854872	0.576533349	3.161750964	0.001568236	0.018034716	2.804588529
1063	ASPM	1725.193881	1.316094501	0.416302614	3.161388988	0.001570187	0.018040159	2.804048742
1064	TRAPPC1	3240.528124	-1.088890365	0.34459081	-3.159951844	0.001577952	0.018097871	2.801906164
1065	UBB	11043.55415	-0.758246839	0.239958291	-3.159910981	0.001578173	0.018097871	2.801845256
1066	CKS1B	1986.188011	-0.752348635	0.238228354	-3.15809861	0.001588018	0.018193684	2.799144495
1067	SLC44A5	45.85603259	1.401129944	0.443934736	3.156161998	0.0015986	0.01819544	2.796260063
1068	SACM1L	719.5837462	1.347493575	0.42681754	3.157071699	0.001593622	0.01819544	2.797614802
1069	COX7C	6960.706972	-1.02528769	0.324796691	-3.156706078	0.001595621	0.01819544	2.797070274
1070	TIMM17B	830.7795401	-1.128375861	0.357442197	-3.15680653	0.001595071	0.01819544	2.797219875
1071	RAB11FIP1	21.86101347	2.722898687	0.862652406	3.156426236	0.001597153	0.01819544	2.796653536
1072	MMP2	12740.02944	-0.632280318	0.200256992	-3.157344525	0.001592131	0.01819544	2.798021163
1073	CCP110	421.0329958	1.451547394	0.459841971	3.156622243	0.00159608	0.01819544	2.796945425
1074	TMEM64	321.0666727	1.26977137	0.402362806	3.155787148	0.001600656	0.018201876	2.79570193
1075	SPAG9	1814.194467	1.207005252	0.38281216	3.152996112	0.00161604	0.018359713	2.791548004
1076	ADI1	1888.898716	-0.823297711	0.261272153	-3.151111602	0.001626503	0.018410088	2.788745055
1077	GOLGA4	2899.006453	1.04057862	0.330160269	3.151737864	0.001623019	0.018410088	2.789676373
1078	TMEM154	1012.666629	1.150168947	0.365003	3.151121902	0.001626446	0.018410088	2.788760371
1079	TEAD1	746.4967496	1.43311345	0.454728149	3.151582879	0.001623881	0.018410088	2.78944588
1080	PIR	4450.784097	-1.004315734	0.318822186	-3.150081076	0.001632252	0.018423927	2.7872129
1081	KCTD9	942.513901	1.103355931	0.350255119	3.150149341	0.00163187	0.018423927	2.787314381
1082	MRPL41	1904.099372	-1.457334368	0.462603937	-3.150285267	0.001631111	0.018423927	2.78751645
1083	BORCS6	288.4405018	-1.075177405	0.341354768	-3.14973601	0.001634181	0.018428668	2.786699962
1084	LRPPRC	4026.022511	0.804028874	0.255429435	3.147753413	0.001645304	0.018434955	2.783753784
1085	TMEM30A	5015.365498	0.81547039	0.25896877	3.148914014	0.001638784	0.018434955	2.785478267
1086	C1GALT1	544.6075744	1.129214104	0.358669781	3.148339125	0.001642011	0.018434955	2.784623997
1087	CLIC3	59.19214543	-1.774025383	0.563561679	-3.147881501	0.001644583	0.018434955	2.783944078
1088	MINPP1	704.4352395	0.971247937	0.308533131	3.147953458	0.001644179	0.018434955	2.784050982
1089	SCYL2	979.2432165	1.68033241	0.533595557	3.149074967	0.001637882	0.018434955	2.785717462
1090	FAM217B	199.97511	1.021224847	0.324386539	3.148172698	0.001642946	0.018434955	2.784376717
1091	MFAP3	720.1573231	1.265843401	0.402186898	3.147400886	0.001647289	0.01844028	2.78323009
1092	LSM11	487.3631539	0.949082811	0.3015975	3.146852378	0.001650383	0.018441101	2.782415357
1093	ZNF805	110.1286448	1.451406976	0.461211056	3.146947493	0.001649846	0.018441101	2.782556628
1094	AGFG1	1471.526519	1.028460326	0.326916255	3.145944294	0.001655515	0.018479751	2.781066789
1095	RPL35A	21315.78046	-1.157216981	0.367881164	-3.145627159	0.001657311	0.018479751	2.780595901
1096	TMED8	793.795333	1.443638399	0.458962538	3.145438421	0.001658381	0.018479751	2.780315679
1097	CDC42EP3	1561.400292	0.894411933	0.284632114	3.14234371	0.001676012	0.018519156	2.77572297
1098	TADA3	1946.401396	-0.904671039	0.28785231	-3.142830567	0.001673227	0.018519156	2.776445234
1099	RGS7BP	162.9703105	1.987481269	0.632082116	3.144340299	0.001664617	0.018519156	2.778685565
1100	HINT1	7119.508452	-0.846745853	0.269524541	-3.141628025	0.001680113	0.018519156	2.774661411
1101	MRPS24	102.3000037	-1.183831292	0.376579318	-3.143643944	0.001668583	0.018519156	2.777652111
1102	RTL8A	1603.772388	-0.939777712	0.299026131	-3.142794611	0.001673432	0.018519156	2.776391888
1103	MBNL3	90.41121146	1.448338537	0.460999917	3.141732749	0.001679513	0.018519156	2.774816733
1104	FBXO32	139.9794235	-0.896375824	0.285210053	-3.142861947	0.001673047	0.018519156	2.77649179
1105	FANCM	250.6736991	1.194103921	0.380009544	3.142299817	0.001676263	0.018519156	2.775657859
1106	EPG5	842.0320903	1.178383782	0.375052726	3.141914987	0.001678468	0.018519156	2.775087031
1107	POLR2I	260.5724773	-1.584306277	0.504220535	-3.142089954	0.001677465	0.018519156	2.775346555
1108	TOM1	1256.321547	-0.915105875	0.291275132	-3.141723326	0.001679567	0.018519156	2.774802756
1109	SLFN11	1775.329016	1.199069174	0.381830882	3.140314814	0.001687664	0.018585606	2.772714093
1110	IRAK2	347.6920023	0.879563697	0.280231461	3.138704317	0.001696966	0.018671211	2.770326896
1111	KLC4	429.4281877	-0.887075839	0.282660958	-3.138303378	0.001699289	0.018679943	2.769732757
1112	NDUFS8	3485.775366	-1.29588557	0.413091399	-3.137043213	0.00170661	0.018743547	2.767865786
1113	SRP14	8372.482084	-0.812500817	0.259024691	-3.13676976	0.001708202	0.01874418	2.767460741
1114	KPNA5	206.0849229	0.949104056	0.302702228	3.135437955	0.001715977	0.018745286	2.765488481
1115	LSM2	1652.41065	-1.075703917	0.343045606	-3.135746092	0.001714175	0.018745286	2.765944735
1116	SASH1	3400.667747	1.315868739	0.419665687	3.135516627	0.001715517	0.018745286	2.765604966
1117	NUDT1	690.0607263	-1.422910862	0.453686815	-3.136328443	0.001710775	0.018745286	2.766807118
1118	SIVA1	2273.120185	-1.161590754	0.370422817	-3.135850979	0.001713563	0.018745286	2.766100049
1119	FAAP20	1697.795213	-1.305475244	0.41647309	-3.134596871	0.001720904	0.018752236	2.764243295
1120	NRAS	3265.30314	1.067040929	0.340605078	3.132780447	0.001731589	0.018752236	2.761555144
1121	STK16	733.4660219	-0.813653807	0.259621676	-3.13399797	0.00172442	0.018752236	2.763356826
1122	EPM2AIP1	492.3794045	1.224226444	0.390693335	3.133471534	0.001727517	0.018752236	2.762577735
1123	UTRN	3149.577342	1.558921088	0.497626005	3.13271628	0.001731968	0.018752236	2.761460207
1124	FMR1	714.8504828	1.258457177	0.401497924	3.134405188	0.001722029	0.018752236	2.763959557
1125	DENND4C	502.8244518	1.692997021	0.540073953	3.134750366	0.001720004	0.018752236	2.764470516
1126	HNRNPA1	49791.23316	-0.594036983	0.189538017	-3.134131044	0.001723639	0.018752236	2.763553783
1127	IMP3	604.4315278	-0.98516754	0.314447932	-3.133006899	0.001730254	0.018752236	2.7618902
1128	UBA52	23486.69162	-1.259354621	0.401999829	-3.132724267	0.001731921	0.018752236	2.761472023
1129	AGPS	2175.331498	1.015409063	0.324172096	3.132314824	0.001734338	0.018761266	2.760866277
1130	DCAF17	323.1379965	1.291002484	0.41220193	3.131966134	0.001736399	0.018766939	2.760350465
1131	PRKAA2	99.08578151	1.391128594	0.444304071	3.131028244	0.001741954	0.018809146	2.758963301
1132	RPL37	33853.27419	-1.235681096	0.394704763	-3.130646528	0.00174422	0.018809146	2.758398835
1133	NDUFB10	2837.04483	-1.297927078	0.414603266	-3.130527867	0.001744924	0.018809146	2.758223376
1134	TAB3	371.367011	1.486224611	0.474852955	3.129862822	0.00174888	0.01881856	2.757240109
1135	CBFB	1413.449592	1.243203635	0.397177459	3.130096145	0.001747491	0.01881856	2.757585056
1136	LAMC2	1505.064301	0.791761901	0.253130882	3.127875561	0.001760747	0.018863162	2.754303016
1137	MON2	584.0966857	1.246106801	0.398378464	3.127947199	0.001760318	0.018863162	2.754408867
1138	MTMR6	841.1839092	1.298388869	0.415004632	3.128612955	0.001756335	0.018863162	2.755392668
1139	MAPK6	1262.4842	1.53803817	0.491585134	3.128732064	0.001755623	0.018863162	2.755568697
1140	CXCL16	179.8212951	0.761060395	0.24327953	3.128337165	0.001757984	0.018863162	2.754985106
1141	EXOC8	265.4875745	1.292266905	0.413452784	3.125548928	0.001774735	0.018885338	2.750866379
1142	PRRC2C	3649.665934	1.292785291	0.414002174	3.122653385	0.001792287	0.018885338	2.746592476
1143	MRPL33	1880.006646	-0.969606214	0.310422814	-3.123501786	0.001787128	0.018885338	2.747844388
1144	SLC8A1	30.52577446	1.856111088	0.594066195	3.12441796	0.001781572	0.018885338	2.749196634
1145	POGLUT1	447.9263955	0.704220393	0.225338993	3.125159938	0.001777084	0.018885338	2.75029202
1146	KLHDC8B	980.9119045	-0.967391087	0.309692458	-3.123715355	0.001785831	0.018885338	2.74815958
1147	CPLANE1	373.8113723	1.003858609	0.32121801	3.125162907	0.001777066	0.018885338	2.750296404
1148	PTPRK	2084.121993	1.163674796	0.372571494	3.123359717	0.001787991	0.018885338	2.747634728
1149	POLR2J	2267.543696	-1.132050254	0.362341093	-3.124266817	0.001782487	0.018885338	2.748973527
1150	MRPL16	1621.958987	-0.97359049	0.31136586	-3.12683764	0.001766975	0.018885338	2.752769646
1151	ARHGAP12	424.0069924	1.322682751	0.423048453	3.12655144	0.001768696	0.018885338	2.752346906
1152	ANKRD26	354.2450305	1.270827782	0.40699525	3.122463426	0.001793444	0.018885338	2.74631221
1153	LRP6	537.324339	1.227857654	0.39282375	3.125721532	0.001773694	0.018885338	2.751121254
1154	LEMD3	366.8544629	1.598346559	0.511851221	3.122678022	0.001792137	0.018885338	2.746628826
1155	SLC39A6	320.9704999	1.149919306	0.368273108	3.122463415	0.001793444	0.018885338	2.746312194
1156	ADA	737.1325606	-0.867673497	0.277731751	-3.124142247	0.001783242	0.018885338	2.748789653
1157	ZNF562	138.8259086	1.49773288	0.479208835	3.125428355	0.001775463	0.018885338	2.750688341
1158	RPS28	22102.62892	-1.254745734	0.401349892	-3.126313873	0.001770125	0.018885338	2.751996026
1159	EPOR	467.2986028	-0.802006233	0.256854529	-3.122414214	0.001793744	0.018885338	2.746239606
1160	PPP1R13L	853.1472511	-0.944845667	0.302184516	-3.126717674	0.001767696	0.018885338	2.752592443
1161	SF3A2	2965.839939	-0.795692203	0.254873685	-3.121908032	0.001796831	0.018901544	2.745492865
1162	SNAPIN	1081.917039	-0.827751395	0.26524523	-3.120702279	0.001804203	0.018946463	2.743714506
1163	RUNX1	807.4807267	0.848706109	0.271947073	3.120850323	0.001803297	0.018946463	2.743932823
1164	ZSWIM6	884.548319	1.253788395	0.401843194	3.120093644	0.001807936	0.018967791	2.742817057
1165	AHNAK	25611.55057	0.865419812	0.277390164	3.119864809	0.001809341	0.018967791	2.742479672
1166	INKA1	390.138174	-1.283928924	0.411586547	-3.119462801	0.001811811	0.018972474	2.74188702
1167	API5	2211.121295	0.903797052	0.289753521	3.119192641	0.001813474	0.018972474	2.741488779
1168	PEBP1	6233.747163	-0.743652333	0.238442958	-3.118785048	0.001815984	0.018972474	2.740888005
1169	PPP4C	6356.396766	-1.152292736	0.3694688	-3.118782251	0.001816001	0.018972474	2.740883882
1170	KIF20B	836.9525588	1.327096326	0.42564518	3.117846482	0.001821777	0.018984095	2.739504855
1171	SCAF11	1800.707936	1.147701621	0.368095979	3.117941206	0.001821191	0.018984095	2.739644432
1172	MRPL51	4709.855901	-1.11157188	0.356487515	-3.11812289	0.001820069	0.018984095	2.739912157
1173	RBM25	2988.206523	0.912020886	0.292557648	3.117405727	0.001824503	0.018996295	2.738855446
1174	SNX18	460.3199762	1.387949177	0.445295595	3.116916476	0.001827533	0.01901164	2.738134674
1175	BHLHA15	30.88289638	1.618477872	0.519306846	3.116611852	0.001829423	0.019015097	2.737685946
1176	RACK1	53443.95296	-1.032629522	0.331412724	-3.115841509	0.001834208	0.019048627	2.736551356
1177	PRKACB	2028.415462	1.358412399	0.436063782	3.115169055	0.001838395	0.019075888	2.735561138
1178	FBXO45	662.7757799	0.795794849	0.255483701	3.114855654	0.001840349	0.019079956	2.735099703
1179	CREB1	891.962585	0.888551423	0.2854119	3.113224865	0.00185055	0.019089898	2.732699262
1180	KPNA4	3640.448552	1.003138889	0.322103412	3.114337974	0.001843582	0.019089898	2.734337587
1181	KLF3	972.9482736	1.370980384	0.440305726	3.113701012	0.001847566	0.019089898	2.733400016
1182	C4orf48	859.7700311	-1.840226382	0.59102237	-3.113632369	0.001847996	0.019089898	2.733298986
1183	NUDT2	703.2542086	-1.171862759	0.376417075	-3.113202976	0.001850687	0.019089898	2.732667049
1184	C18orf25	403.0296202	1.050602151	0.337389616	3.113913713	0.001846235	0.019089898	2.733713081
1185	MDFI	1089.464745	-0.94661621	0.304127104	-3.112567726	0.001854675	0.019098769	2.73173229
1186	DYNLRB1	621.468847	-1.4610653	0.469384597	-3.112725276	0.001853685	0.019098769	2.731964108
1187	THOC3	895.7490802	-0.683577901	0.219689739	-3.111560441	0.001861014	0.019133029	2.730250423
1188	NDUFA8	2182.911226	-1.09468725	0.351815118	-3.111541241	0.001861135	0.019133029	2.730222181
1189	TRIP12	5552.149072	0.890758922	0.286356813	3.11066083	0.001866692	0.01914411	2.728927307
1190	OSBPL11	487.0257494	1.271441108	0.408796077	3.110208679	0.001869552	0.01914411	2.728262423
1191	ATP2C1	1942.329168	0.992570952	0.319108809	3.110446729	0.001868046	0.01914411	2.728612464
1192	WWC2	831.4076224	1.439690543	0.462980475	3.109613948	0.00187332	0.01914411	2.727388003
1193	NOCT	186.6542325	1.084030802	0.34855683	3.110054687	0.001870527	0.01914411	2.728035999
1194	MAGED2	5785.848702	-0.67033616	0.21558459	-3.109388103	0.001874753	0.01914411	2.727055986
1195	ATP5MPL	3265.964651	-1.067973356	0.343423407	-3.109786151	0.001872228	0.01914411	2.727641175
1196	RAB11B	2423.4176	-0.855161499	0.274963605	-3.110089784	0.001870305	0.01914411	2.728087603
1197	NOC3L	689.2651009	0.886804508	0.285254868	3.108814634	0.001878395	0.019157288	2.726213014
1198	SLC38A2	6047.605688	1.252661384	0.402986557	3.10844459	0.001880749	0.019157288	2.725669139
1199	JUND	1772.725503	-1.165045253	0.374789501	-3.108532257	0.001880191	0.019157288	2.725797984
1200	RAB1B	3765.240917	-0.582809805	0.187519944	-3.107988371	0.001883655	0.019170897	2.724998684
1201	RNF169	334.3624273	2.062798186	0.663830105	3.107418858	0.001887288	0.01919168	2.72416185
1202	RPLP1	65900.34501	-1.210994334	0.389741158	-3.1071759	0.00188884	0.01919168	2.723804892
1203	PEX11G	18.39780461	-2.166338757	0.697288215	-3.106805351	0.001891209	0.019199778	2.72326052
1204	PRKAB2	432.4896628	0.866316714	0.278905438	3.106130591	0.00189553	0.019206104	2.722269376
1205	WDFY1	1321.927929	1.288018986	0.414952439	3.104015944	0.00190913	0.019206104	2.719164401
1206	NCKAP1	3577.960452	1.600373402	0.515581139	3.104018514	0.001909114	0.019206104	2.719168173
1207	ATP5MC3	4452.700914	-0.665713847	0.214402544	-3.104971781	0.001902972	0.019206104	2.72056765
1208	MGAT4B	5672.87177	-0.802173788	0.258255583	-3.106123705	0.001895574	0.019206104	2.722259263
1209	TMEM47	369.9732071	1.47489081	0.475111145	3.104306909	0.001907254	0.019206104	2.719591523
1210	CARNMT1	398.3302413	1.180915957	0.380280376	3.105382323	0.001900332	0.019206104	2.721170474
1211	RBM26	1390.216594	0.811179623	0.261255964	3.104922894	0.001903286	0.019206104	2.720495871
1212	KLHL28	104.0193368	1.491000479	0.480255639	3.104597548	0.001905381	0.019206104	2.720018201
1213	RPL23	31129.24917	-1.159221055	0.373334115	-3.105049899	0.001902469	0.019206104	2.72068235
1214	MED11	413.3907301	-1.06188729	0.34207809	-3.104224798	0.001907783	0.019206104	2.719470984
1215	PPP4R3B	1582.300006	1.215363163	0.391611086	3.103495298	0.001912493	0.019222906	2.718400205
1216	ABCC4	777.0102196	1.307794238	0.421424556	3.103270136	0.001913949	0.019222906	2.71806975
1217	PDE4D	399.3218736	1.030777767	0.332257689	3.102344358	0.001919945	0.019234499	2.716711262
1218	FZD6	867.3632984	1.465222493	0.472329452	3.102119694	0.001921403	0.019234499	2.716381642
1219	IMPA1	417.5436926	1.249001711	0.40256941	3.10257481	0.001918451	0.019234499	2.717049396
1220	RBM27	165.0031921	1.095546918	0.353090675	3.102735348	0.00191741	0.019234499	2.717284959
1221	LIPA	560.7003033	1.152358532	0.371533465	3.101627824	0.001924598	0.01924946	2.715660059
1222	GPRC5A	1191.776791	0.64781659	0.208888158	3.101260488	0.001926987	0.01924946	2.715121231
1223	MPG	1535.763602	-1.057956403	0.341148341	-3.10116239	0.001927625	0.01924946	2.714977347
1224	CSNK1G3	573.741898	1.073046698	0.346085086	3.10052857	0.001931756	0.019259211	2.714047782
1225	SAMD5	295.9746151	0.959868814	0.309558945	3.100762643	0.001930229	0.019259211	2.714391055
1226	PPP3CA	783.0823891	1.172167211	0.378114251	3.100034469	0.001934981	0.019259923	2.713323244
1227	COPZ2	198.9151052	-1.411679638	0.455340646	-3.100271526	0.001933433	0.019259923	2.713670845
1228	SAT2	1857.211067	-1.092389218	0.352424439	-3.099640932	0.001937554	0.019269824	2.712746241
1229	XRCC2	236.3140479	1.021103859	0.329503411	3.098917414	0.001942292	0.019269867	2.711685583
1230	RPL39	19865.71999	-1.096869425	0.35393031	-3.099111306	0.001941021	0.019269867	2.711969803
1231	ISOC2	1711.205865	-1.225509217	0.39540575	-3.099371256	0.001939318	0.019269867	2.712350877
1232	SLC35F5	859.3767183	1.142046	0.368727492	3.097262948	0.001953165	0.019315791	2.709260979
1233	LRP12	239.9797106	1.577120401	0.509169129	3.097439161	0.001952005	0.019315791	2.709519165
1234	ENDOG	196.2988311	-1.236749829	0.39924001	-3.097760239	0.001949891	0.019315791	2.709989638
1235	LOXL1	150.7633038	-0.965039946	0.311579548	-3.097250612	0.001953247	0.019315791	2.709242905
1236	UGGT1	3231.951635	0.832965951	0.269003186	3.096491027	0.001958258	0.019349679	2.708130116
1237	MXD4	2850.304383	-0.870621257	0.281219656	-3.095876266	0.001962322	0.019374165	2.707229664
1238	SASS6	139.2383911	1.323291744	0.427569668	3.094914921	0.001968694	0.01937442	2.705821872
1239	C18orf54	456.3346468	1.229133172	0.397083383	3.095403192	0.001965455	0.01937442	2.706536849
1240	COPE	4465.973125	-1.152049766	0.372186785	-3.095353764	0.001965783	0.01937442	2.706464466
1241	SON	5067.60092	1.022067893	0.330235614	3.094965685	0.001968357	0.01937442	2.705896201
1242	FRYL	946.3348409	1.392067627	0.449845789	3.09454409	0.001971156	0.019383037	2.705278926
1243	S1PR1	4124.622176	0.890140284	0.287675443	3.094251896	0.001973099	0.01938653	2.704851156
1244	TMEM209	186.4090805	1.463250615	0.473050535	3.093222623	0.001979955	0.019426024	2.70334458
1245	YIPF6	692.4747026	0.770457988	0.249083539	3.093171035	0.0019803	0.019426024	2.703269082
1246	MIEN1	777.1106362	-1.148894321	0.371462458	-3.092894843	0.001982144	0.019428507	2.70286489
1247	MSRA	678.7038872	-0.876023418	0.283264181	-3.09260216	0.001984099	0.019428801	2.7024366
1248	RNF139	468.1100144	0.981979673	0.317544664	3.092414338	0.001985355	0.019428801	2.702161772
1249	ERBIN	1019.957166	1.366614722	0.441990404	3.09195564	0.001988426	0.019443268	2.701490652
1250	PHF6	805.0110963	1.62605746	0.52601745	3.091261439	0.001993081	0.019473195	2.700475129
1251	ACSL3	2805.874389	0.820885886	0.265574161	3.090985524	0.001994934	0.019475719	2.700071556
1252	SEC13	7704.335424	-0.809618431	0.261953613	-3.09069389	0.001996894	0.019479285	2.699645026
1253	CHMP4B	5111.677539	-1.074041276	0.347571196	-3.090133154	0.002000668	0.019500524	2.698825015
1254	PER3	149.8702517	1.050707593	0.340052451	3.089839784	0.002002645	0.019504228	2.698396047
1255	CSRP2	140.4768503	-1.054848663	0.341422024	-3.08957416	0.002004437	0.019506123	2.69800768
1256	GPR157	269.6482082	0.875326586	0.283343684	3.089275089	0.002006456	0.019510225	2.697570443
1257	THAP3	527.4720744	-1.138067724	0.368467745	-3.088649523	0.002010685	0.019535795	2.696655994
1258	CSGALNACT2	878.7711271	1.213553959	0.392948771	3.088326134	0.002012874	0.019541522	2.696183327
1259	POLK	300.8438704	1.496183404	0.48458157	3.087578018	0.002017948	0.019575217	2.695090042
1260	RPS15A	8943.28691	-1.322418005	0.428348838	-3.087245462	0.002020207	0.019581578	2.694604123
1261	STARD10	450.5584705	-1.275745219	0.41328717	-3.086825124	0.002023066	0.019593737	2.693990003
1262	ASAP1	2845.935423	1.396973455	0.45273315	3.085644278	0.002031117	0.019656123	2.692265151
1263	GUK1	6171.218342	-1.171527903	0.379727487	-3.085180668	0.002034285	0.019671202	2.691588115
1264	TMEM54	688.1239023	-1.435541375	0.465456274	-3.084159469	0.002041281	0.019680842	2.690097107
1265	SLC16A4	57.86450993	1.111834871	0.36044593	3.084609308	0.002038197	0.019680842	2.690753846
1266	C1orf115	2031.311898	-0.637846642	0.206929808	-3.082429965	0.00205318	0.019680842	2.687572896
1267	ZNF644	555.4445282	1.470054206	0.476867676	3.082729822	0.002051113	0.019680842	2.688010451
1268	ECT2	952.1041978	1.538457185	0.498834698	3.084102193	0.002041675	0.019680842	2.690013493
1269	TFEC	876.166187	1.190572927	0.38620018	3.082787085	0.002050718	0.019680842	2.688094013
1270	CHCHD2	8886.406866	-1.03206673	0.334785534	-3.082769791	0.002050837	0.019680842	2.688068775
1271	TAF9B	455.5875187	0.838000183	0.271828054	3.082831847	0.00205041	0.019680842	2.688159334
1272	MRPL11	2022.26073	-1.172061548	0.380250481	-3.082340734	0.002053796	0.019680842	2.687442696
1273	RPS13	17460.31849	-0.877622355	0.284627402	-3.08340781	0.002046445	0.019680842	2.688999912
1274	FRAT1	103.556287	-0.976277503	0.316762951	-3.08204448	0.002055841	0.019680842	2.687010445
1275	IFIT1	31.6681258	2.007883531	0.651539034	3.081754777	0.002057843	0.019680842	2.686587787
1276	MYL6	47542.349	-1.202204329	0.390092477	-3.081844437	0.002057223	0.019680842	2.686718592
1277	UBL7	1245.977031	-1.011887101	0.328285167	-3.082341821	0.002053789	0.019680842	2.687444282
1278	ZNF81	122.4884322	1.179741616	0.382862554	3.081371117	0.002060497	0.019690802	2.686028105
1279	HES4	127.71209	-1.504011903	0.488217488	-3.08061866	0.00206571	0.019725191	2.684930594
1280	PPP2R1B	923.4253168	0.667607855	0.216731499	3.080345311	0.002067607	0.019727881	2.684531952
1281	CPT1A	2029.181229	0.809825575	0.262935485	3.07994022	0.002070421	0.019739311	2.683941238
1282	RGS10	911.0974216	-0.923018255	0.299755199	-3.079240192	0.002075293	0.019770322	2.682920596
1283	HIPK1	1337.244274	1.315541915	0.427346416	3.078396981	0.002081175	0.019781936	2.681691457
1284	ARID4B	693.7558666	1.373292442	0.446086782	3.07853202	0.002080232	0.019781936	2.681888283
1285	SNAI1	272.0347978	-0.841975037	0.27351337	-3.078368841	0.002081371	0.019781936	2.681650443
1286	BAZ1A	1877.762249	0.954643132	0.310145065	3.078053597	0.002083574	0.019787476	2.681190993
1287	VAMP8	1312.258723	-1.107696461	0.359930749	-3.077526617	0.002087262	0.019791716	2.68042304
1288	VEGFA	506.6840907	0.685508314	0.22274465	3.07755231	0.002087082	0.019791716	2.680460478
1289	FIGN	196.5144718	1.428619086	0.464295859	3.076958489	0.002091244	0.019814093	2.679595248
1290	POGK	1162.204126	1.094334555	0.355751539	3.076120368	0.002097132	0.019823738	2.678374301
1291	EOGT	1156.140085	1.125098176	0.365719629	3.076395373	0.002095198	0.019823738	2.678774889
1292	TNFAIP8L1	1685.317209	-0.592292353	0.192532213	-3.076328594	0.002095668	0.019823738	2.678677612
1293	FBXO28	1067.483283	1.251191606	0.406816754	3.075565581	0.002101037	0.019845295	2.677566263
1294	RBMS1	2149.601589	1.025487854	0.333469172	3.075210366	0.002103541	0.019853593	2.677048963
1295	ZHX1	505.5071608	1.31468926	0.427581644	3.07470931	0.002107078	0.019871618	2.676319362
1296	ARL6	123.3508448	1.490742078	0.485039078	3.073447367	0.00211601	0.019940456	2.674482263
1297	GFUS	2477.05323	-1.042645505	0.339374694	-3.072254714	0.002124484	0.019989459	2.672746626
1298	SLC44A1	1798.903404	0.907459243	0.295356678	3.072418234	0.00212332	0.019989459	2.672984559
1299	RPL26L1	954.1039199	-0.920669693	0.299709417	-3.071874423	0.002127192	0.01999105	2.67219332
1300	HSD17B12	1003.189867	1.202110209	0.391341041	3.071771382	0.002127926	0.01999105	2.67204341
1301	ACOT8	482.0493687	-1.027181706	0.334562014	-3.070228128	0.002138953	0.020079198	2.669798709
1302	ZFYVE16	479.7105241	1.825975809	0.594951268	3.069118277	0.002146916	0.020138465	2.668184998
1303	PCSK1	107.1592277	0.959902244	0.31289567	3.067802899	0.002156388	0.020187936	2.6662731
1304	SAMD14	179.5285406	-0.80463096	0.262291495	-3.067697492	0.002157149	0.020187936	2.666119921
1305	DYRK1A	965.4630291	1.198588752	0.390710394	3.067716577	0.002157011	0.020187936	2.666147656
1306	MLF1	172.7518443	-0.797838012	0.260135809	-3.06700571	0.002162147	0.020219223	2.665114729
1307	WDR43	1629.704146	0.753320297	0.245657136	3.066551652	0.002165434	0.020234464	2.664455065
1308	CCDC85B	4376.448796	-1.657682721	0.540631754	-3.066195628	0.002168014	0.020243086	2.663937886
1309	CARD8	5028.525636	0.633949924	0.206797279	3.065562214	0.002172612	0.020270517	2.663017881
1310	COMMD6	2092.443581	-1.112800093	0.363031925	-3.065295407	0.002174551	0.020273123	2.662630406
1311	HMGCR	2100.904133	0.860441762	0.280752201	3.064772986	0.002178353	0.020277608	2.661871792
1312	SLC2A13	59.05826218	1.785840559	0.582697957	3.064779167	0.002178308	0.020277608	2.661880768
1313	ETNK2	211.1557134	-0.835313697	0.272618172	-3.064042612	0.002183678	0.020311698	2.660811393
1314	RPS27L	6673.668464	-0.982378851	0.320840882	-3.06188801	0.002199457	0.020404984	2.657684474
1315	COX7A1	544.5275387	-1.349964303	0.440911054	-3.061761075	0.00220039	0.020404984	2.657500315
1316	RPS5	22321.47283	-1.082331008	0.353457348	-3.062126208	0.002197708	0.020404984	2.658030073
1317	MRPL34	1057.195534	-1.104630019	0.360710539	-3.062372453	0.0021959	0.020404984	2.65838737
1318	ZNF614	199.7548876	1.213398889	0.396436525	3.060764622	0.002207726	0.020457477	2.656054875
1319	EDEM1	1895.121966	0.881017987	0.288041059	3.058654167	0.002223336	0.020580171	2.652994805
1320	NT5E	3854.016691	0.735774938	0.240583575	3.058292484	0.002226022	0.020580171	2.652470561
1321	CHIC1	219.7982366	1.096457298	0.35851307	3.058346798	0.002225618	0.020580171	2.652549283
1322	ABCB10	480.7115882	1.365618286	0.446602454	3.057793956	0.002229728	0.02058433	2.651748052
1323	FOXO3	468.3441934	1.093188024	0.357552008	3.057423817	0.002232484	0.02058433	2.651211681
1324	SIGIRR	1466.464461	-1.267363319	0.41453328	-3.057325862	0.002233214	0.02058433	2.651069744
1325	SLC2A4RG	1848.690893	-0.941353111	0.307862841	-3.05770293	0.002230406	0.02058433	2.651616141
1326	KDM1B	230.3773422	1.321108728	0.432209448	3.056640096	0.002238329	0.020615917	2.650076168
1327	NQO2	1024.714852	-1.089755509	0.356664554	-3.055407377	0.00224755	0.020685252	2.648290615
1328	RAB3GAP2	783.7977721	1.020634318	0.334214291	3.053832062	0.002259385	0.020762883	2.646009717
1329	VPS51	2161.792128	-0.786103784	0.257401924	-3.053993428	0.00225817	0.020762883	2.646243313
1330	ERI3	1566.397978	-0.942998683	0.309043265	-3.051348436	0.00227816	0.020780307	2.642415716
1331	ADGRL4	5047.482284	0.792672358	0.25977925	3.051330539	0.002278296	0.020780307	2.642389827
1332	ARHGAP29	6098.882485	1.475826736	0.483486504	3.052467287	0.002269685	0.020780307	2.644034472
1333	ATAD2B	269.3271661	1.09981615	0.360249523	3.052928813	0.002266197	0.020780307	2.644702357
1334	CXCL2	78.54310179	1.165232964	0.381858196	3.051480828	0.002277156	0.020780307	2.642607234
1335	LYRM7	362.7463859	1.006478526	0.329653536	3.053140395	0.0022646	0.020780307	2.645008571
1336	PRRC1	1260.889553	1.03038531	0.337620195	3.051906625	0.002273928	0.020780307	2.643223243
1337	ARFGEF1	1442.172466	1.196122433	0.391928829	3.051886836	0.002274078	0.020780307	2.643194611
1338	ZNF106	1752.465663	1.101377005	0.360922339	3.051562303	0.002276538	0.020780307	2.642725101
1339	TPGS1	238.8829203	-1.763476657	0.577764784	-3.052239779	0.002271406	0.020780307	2.643705272
1340	ZNF281	417.2740529	1.577777838	0.517210914	3.050550163	0.002284225	0.020793261	2.641261082
1341	PLEKHA3	387.3598871	1.106614996	0.362743817	3.050679139	0.002283244	0.020793261	2.641447618
1342	RHBDD1	316.3085786	0.780473119	0.255853278	3.050471449	0.002284824	0.020793261	2.641147243
1343	TMEM42	378.4376013	-1.138623557	0.373301522	-3.050144426	0.002287313	0.020800416	2.640674317
1344	TMEM184C	668.4538433	1.101890485	0.361363715	3.049256025	0.002294089	0.020831009	2.639389769
1345	ITPRIP	1933.491394	0.759432268	0.249048535	3.049334406	0.00229349	0.020831009	2.639503088
1346	OTUD7B	755.3972598	0.691578943	0.226978626	3.046890164	0.002312222	0.020858609	2.635970503
1347	PIKFYVE	675.7623323	1.575821713	0.517216213	3.046736883	0.002313401	0.020858609	2.635749052
1348	SLC25A36	651.3602526	1.299519139	0.426319603	3.048227503	0.002301956	0.020858609	2.637903018
1349	SDHAF4	246.5855428	-0.913791846	0.299852143	-3.047474787	0.002307729	0.020858609	2.63681522
1350	GPAM	280.9454448	1.097519641	0.360212625	3.046866113	0.002312407	0.020858609	2.635935756
1351	PARPBP	330.7515975	1.221087431	0.400769822	3.046854733	0.002312494	0.020858609	2.635919314
1352	ATP2A2	4746.047491	1.187483799	0.389645507	3.047600389	0.002306765	0.020858609	2.636996719
1353	AP4E1	375.8078621	0.89395204	0.293423033	3.046632127	0.002314207	0.020858609	2.635597712
1354	CHMP2A	2782.798761	-1.272982378	0.417669008	-3.047825798	0.002305035	0.020858609	2.63732246
1355	SMARCB1	3206.802184	-0.868613393	0.28503269	-3.047416744	0.002308175	0.020858609	2.636731348
1356	ARHGAP20	85.07389702	1.892324826	0.621235295	3.046067798	0.002318555	0.020866999	2.634782507
1357	HOMER3	3069.978417	-1.2142208	0.398604158	-3.04618197	0.002317675	0.020866999	2.634947425
1358	PIN4	1153.424232	-1.158987178	0.380540698	-3.045632661	0.002321913	0.020881831	2.634154015
1359	SPRTN	337.2377447	0.788879099	0.259081858	3.0449029	0.002327554	0.020896842	2.633100155
1360	WRN	568.702645	1.050917084	0.345190604	3.044454489	0.002331027	0.020896842	2.632452704
1361	PCNX1	851.3458972	0.811640597	0.266587937	3.0445511	0.002330278	0.020896842	2.632592191
1362	EMC9	506.7085869	-1.253458745	0.411647111	-3.044983708	0.002326929	0.020896842	2.63321684
1363	CCDC47	2027.423777	0.94078181	0.309029447	3.044311211	0.002332138	0.020896842	2.632245844
1364	GLRX5	1577.107395	-0.614499327	0.201962234	-3.042644733	0.00234509	0.020997497	2.62984046
1365	OXLD1	640.1618168	-1.364668863	0.448590803	-3.042124038	0.002349151	0.021018445	2.629089121
1366	ZMPSTE24	1088.11412	1.347213285	0.443070937	3.040626617	0.002360864	0.021099877	2.626929026
1367	LOC107987373	1262.046146	-1.380937631	0.45417825	-3.040519074	0.002361707	0.021099877	2.626773924
1368	RACGAP1	1249.430789	0.771805625	0.253868008	3.04018467	0.002364331	0.021107879	2.62629167
1369	AK5	88.81737198	-1.18763238	0.39070694	-3.039701268	0.002368129	0.021116246	2.62559462
1370	SEM1	5040.510987	-1.172316483	0.38567796	-3.039625293	0.002368727	0.021116246	2.625485077
1371	DPY19L1	1990.742262	0.94230138	0.310038649	3.039302949	0.002371263	0.021123436	2.62502033
1372	BAG1	2260.44664	-1.104540381	0.363446982	-3.039068791	0.002373107	0.021124454	2.624682753
1373	ATM	738.0449764	1.289279049	0.424303136	3.038580064	0.002376959	0.021143339	2.623978247
1374	ACBD3	795.4441671	1.202424961	0.395779972	3.038114725	0.002380633	0.021154781	2.623307545
1375	STOM	3713.367624	0.525577302	0.173002315	3.037978442	0.00238171	0.021154781	2.623111133
1376	SFXN1	1546.90106	0.707025605	0.232755276	3.037635134	0.002384425	0.021163502	2.622616392
1377	RPL14	30944.38361	-0.999681245	0.329219769	-3.036516452	0.00239329	0.021226766	2.621004588
1378	BCLAF1	2571.057787	1.185998805	0.390658787	3.035894353	0.002398234	0.021255174	2.620108482
1379	CEMIP2	1454.90349	0.908085875	0.299203531	3.03501056	0.002405273	0.021302099	2.618835687
1380	ACOT13	640.9669394	-0.860040795	0.283472071	-3.033952492	0.002413724	0.021326472	2.617312324
1381	MEA1	2108.084017	-0.905117233	0.298423226	-3.032998621	0.002421367	0.021326472	2.61593937
1382	GTPBP10	246.4740916	0.747490424	0.246428955	3.033289755	0.002419032	0.021326472	2.616358374
1383	EDRF1	359.2183416	0.871273149	0.287174012	3.033955417	0.002413701	0.021326472	2.617316535
1384	VPS36	902.5821377	0.9698951	0.319776523	3.033040357	0.002421032	0.021326472	2.615999434
1385	ADNP2	686.8166342	0.841088826	0.277189874	3.034341814	0.002410611	0.021326472	2.617872802
1386	BBC3	1033.867534	-0.931104839	0.306935962	-3.03354756	0.002416966	0.021326472	2.61672944
1387	CBY1	752.216876	-1.039787276	0.342833678	-3.03292046	0.002421994	0.021326472	2.615826884
1388	AKR7A2	1465.236667	-0.963767913	0.317810484	-3.03252398	0.002425178	0.021334782	2.615256331
1389	IPP	135.1078734	1.117799695	0.368664095	3.032027558	0.00242917	0.021334782	2.614542046
1390	REL	66.63785209	1.696784311	0.559572389	3.032287412	0.00242708	0.021334782	2.614915928
1391	TOX	238.2954958	1.074406001	0.35436329	3.031933701	0.002429926	0.021334782	2.614407009
1392	FBXO44	541.2659464	-1.084823714	0.357865574	-3.031372092	0.00243445	0.021359154	2.613599069
1393	ZNF714	243.3740499	1.191254804	0.393013928	3.031075289	0.002436845	0.021364813	2.613172136
1394	TSC22D2	668.3815783	1.051349126	0.347011156	3.029727169	0.002447747	0.021429634	2.611233391
1395	STX17	457.3927248	1.046499901	0.345392263	3.029888081	0.002446444	0.021429634	2.611464763
1396	PNKD	1435.21009	-0.838969163	0.276988956	-3.028890299	0.002454538	0.021435861	2.61003025
1397	ARL13B	202.1349797	1.361142356	0.449503058	3.028104777	0.002460927	0.021435861	2.608901188
1398	NAPEPLD	262.9359569	0.846967793	0.279664858	3.028509911	0.00245763	0.021435861	2.609483473
1399	ZDHHC9	1049.576051	0.750087612	0.247775478	3.027287519	0.002467591	0.021435861	2.607726775
1400	MRPL48	949.6441414	-0.992899326	0.327849489	-3.028521806	0.002457533	0.021435861	2.60950057
1401	SPTY2D1	437.9395258	1.07521201	0.355116907	3.027769136	0.002463662	0.021435861	2.608418833
1402	EMC4	1755.697484	-0.630898885	0.208381971	-3.027607824	0.002464978	0.021435861	2.608187026
1403	NDN	95.17376143	-0.890065555	0.293878405	-3.028686487	0.002456194	0.021435861	2.60973728
1404	ASGR1	460.1750899	-1.131246762	0.373627438	-3.027740061	0.002463899	0.021435861	2.608377052
1405	ERCC1	2421.135861	-0.98447566	0.325184132	-3.027440649	0.002466341	0.021435861	2.607946805
1406	ADM2	67.73739019	1.579384322	0.521719674	3.027266178	0.002467766	0.021435861	2.607696111
1407	ATP6V1F	2137.438973	-1.020887493	0.337415994	-3.025604922	0.002481363	0.021523356	2.605309705
1408	ZNF28	263.0782891	1.092609927	0.361099159	3.025789182	0.002479851	0.021523356	2.605574341
1409	STX10	1772.15117	-1.082903649	0.358031947	-3.024600619	0.002489616	0.021579621	2.603867558
1410	OPA1	1607.714434	1.058571888	0.350225922	3.022540081	0.002506629	0.021604416	2.600909966
1411	HMGB2	6138.70384	-0.708447527	0.234314626	-3.023488287	0.002498787	0.021604416	2.602270759
1412	KDM7A	244.9028287	0.991331255	0.32782058	3.024005557	0.002494519	0.021604416	2.60301326
1413	APAF1	585.6927488	1.604165541	0.530630362	3.023131838	0.002501732	0.021604416	2.601759168
1414	PYM1	696.8210149	-0.993069216	0.3285398	-3.022675534	0.002505507	0.021604416	2.601104335
1415	ZFYVE19	1133.05006	-0.915875209	0.303013102	-3.022559765	0.002506466	0.021604416	2.600938211
1416	B4GALT5	2530.090526	0.849100116	0.280860732	3.023206945	0.002501111	0.021604416	2.601866961
1417	ATP5PO	1671.634298	-1.326250765	0.43861272	-3.02373986	0.00249671	0.021604416	2.602631858
1418	EEF1A1	295006.9229	-0.573572444	0.189783606	-3.022244424	0.002509079	0.02161028	2.600485734
1419	METTL26	2073.751428	-1.437703455	0.475768122	-3.021857471	0.002512288	0.021622674	2.59993056
1420	FDPS	7980.438375	-0.763478582	0.252829779	-3.019733617	0.002529971	0.021729752	2.596884467
1421	NAXE	2255.945612	-1.129926031	0.374182121	-3.019722129	0.002530067	0.021729752	2.596867996
1422	AASS	855.4836052	0.751296589	0.248774904	3.019985443	0.002527868	0.021729752	2.597245548
1423	TTC14	508.2504807	0.874188133	0.289535154	3.019281499	0.00253375	0.021746091	2.596236262
1424	GINS2	964.6479719	-0.895724036	0.296770825	-3.018234817	0.002542518	0.021790719	2.594735942
1425	JOSD2	812.0500078	-1.359574244	0.450449885	-3.01825861	0.002542319	0.021790719	2.594770041
1426	ANKRD17	1739.863373	1.378261949	0.456744906	3.017574868	0.002548061	0.021810021	2.593790194
1427	TASOR2	1164.476943	1.465189717	0.485557446	3.017541444	0.002548342	0.021810021	2.593742301
1428	IGFBP4	15562.02022	-1.031483034	0.341956873	-3.016412638	0.002557849	0.021876058	2.592125076
1429	FKBP14	888.9831959	0.804282087	0.266669971	3.016020453	0.00256116	0.021879553	2.591563318
1430	EVL	1376.290389	-0.802310892	0.266023506	-3.015939846	0.002561841	0.021879553	2.591447866
1431	SMARCAD1	925.1859881	1.526955908	0.50634542	3.015640802	0.002564368	0.021885837	2.591019572
1432	CREBZF	824.1110837	0.989613373	0.328275568	3.014581254	0.002573343	0.021942852	2.589502372
1433	NIPA1	375.9857736	0.781557358	0.259272185	3.01442809	0.002574642	0.021942852	2.589283088
1434	RPL8	40436.26772	-1.1897983	0.394732729	-3.0141871	0.002576688	0.021944977	2.588938084
1435	BABAM1	1472.840581	-1.306955521	0.433642693	-3.013899556	0.002579132	0.021950478	2.588526465
1436	SLC6A9	35.23091295	1.38913397	0.461056147	3.012938834	0.002587311	0.021956814	2.587151432
1437	SF3B6	3140.033301	-0.898502957	0.298269265	-3.01238868	0.002592005	0.021956814	2.586364193
1438	NUDT12	88.78394969	1.206153717	0.400275798	3.01330663	0.002584177	0.021956814	2.587677797
1439	ECSCR	2316.826498	-1.425730588	0.473244979	-3.012669234	0.00258961	0.021956814	2.586765634
1440	RB1	776.6275537	1.53193797	0.508554935	3.012335275	0.002592461	0.021956814	2.586287779
1441	PDK2	259.131028	-0.703286495	0.233378629	-3.013499979	0.002582531	0.021956814	2.587954526
1442	RPL38	16278.08004	-1.250189931	0.41497268	-3.012704192	0.002589312	0.021956814	2.586815658
1443	NUP155	1099.896444	0.993568852	0.329907581	3.011658137	0.00259825	0.02196016	2.585319015
1444	CKS2	2946.118956	-0.693877956	0.23038646	-3.01180007	0.002597036	0.02196016	2.585522059
1445	CDK2AP2	1949.164794	-1.124810417	0.37346377	-3.011832761	0.002596756	0.02196016	2.585568827
1446	MED23	570.4105609	1.361170105	0.452089396	3.010842807	0.002605237	0.022003982	2.584152788
1447	UXT	1084.654851	-1.210683998	0.402243509	-3.009828551	0.002613952	0.022062333	2.582702398
1448	DIPK1B	4215.031524	-1.163070226	0.386466841	-3.00949552	0.002616819	0.022071281	2.582226253
1449	FAM50B	230.2179893	-0.936040256	0.311069167	-3.009106514	0.002620172	0.02208431	2.581670135
1450	YTHDF3	1016.40222	1.240065219	0.412145715	3.008802891	0.002622792	0.022091145	2.581236122
1451	DENND1B	52.20882388	1.326949232	0.44122234	3.007438904	0.002634591	0.022151432	2.579286835
1452	ZFR	1540.128902	1.364054975	0.453605794	3.007137461	0.002637205	0.022151432	2.57885614
1453	KMT2C	651.8686787	1.434197748	0.476926207	3.007169087	0.00263693	0.022151432	2.578901326
1454	CARHSP1	1421.229972	-0.909155648	0.302324705	-3.007215858	0.002636525	0.022151432	2.578968149
1455	RPL41	24977.26576	-1.124007554	0.373882248	-3.00631431	0.002644355	0.022180981	2.577680231
1456	HMOX2	2918.649837	-0.943067591	0.313685983	-3.006406546	0.002643553	0.022180981	2.57781198
1457	DPY30	1057.248325	-0.745749482	0.248155073	-3.005175239	0.002654279	0.022203224	2.576053465
1458	PDZD11	1210.562127	-0.686598222	0.228440254	-3.005592093	0.002650643	0.022203224	2.576648735
1459	GNL3L	963.0219544	1.011210804	0.336484456	3.005222935	0.002653863	0.022203224	2.576121572
1460	CD93	13483.66755	1.15521255	0.384388753	3.005323491	0.002652985	0.022203224	2.576265162
1461	CAPN7	564.662656	1.154636002	0.384437609	3.003441845	0.002669446	0.022204815	2.573578923
1462	FNIP2	309.4708462	1.520699564	0.506291039	3.003607505	0.002667993	0.022204815	2.573815361
1463	OSMR	239.0529129	1.040209428	0.346284564	3.003915095	0.002665297	0.022204815	2.5742544
1464	EDF1	9517.857533	-1.360730877	0.452894847	-3.004518347	0.002660017	0.022204815	2.575115563
1465	GSTO1	7425.400701	-1.057987753	0.352224334	-3.003732712	0.002666895	0.022204815	2.573994071
1466	PDS5B	785.8125323	0.952483567	0.317124149	3.003503743	0.002668903	0.022204815	2.573667266
1467	DHRS4	663.1694931	-1.073272856	0.357194976	-3.004725511	0.002658206	0.022204815	2.575411331
1468	VPS25	1577.169987	-0.897510944	0.298843199	-3.003283823	0.002670832	0.022204815	2.573353395
1469	GNB1L	187.628082	-1.15197939	0.383373323	-3.004850157	0.002657117	0.022204815	2.575589295
1470	STX5	1188.644132	-0.880677837	0.2933058	-3.002592642	0.002676905	0.022240162	2.572367068
1471	CLMP	35.70475387	1.387598839	0.46226984	3.001707484	0.0026847	0.022289764	2.571104213
1472	FAM20B	1384.711822	0.781481485	0.260386645	3.001234895	0.002688871	0.022295951	2.570430101
1473	PUS7L	333.6667313	1.541541652	0.513640167	3.001209312	0.002689097	0.022295951	2.570393611
1474	RPL19	46212.95003	-1.100261167	0.366651863	-3.000833432	0.002692418	0.022308345	2.569857514
1475	ATP5MF	2513.299038	-1.224122823	0.408015782	-3.000184983	0.002698157	0.022310488	2.568932801
1476	CCDC92	1208.300244	-0.844930967	0.281609993	-3.000358607	0.002696619	0.022310488	2.569180379
1477	G2E3	464.5753727	1.427588863	0.475813183	3.000313807	0.002697016	0.022310488	2.569116496
1478	USP36	1253.023487	0.630486295	0.210180543	2.999736726	0.002702131	0.022317704	2.56829367
1479	FERMT1	85.36429345	1.282428913	0.427548877	2.999490779	0.002704313	0.022317704	2.567943029
1480	POLR2E	6983.423892	-0.907308792	0.302489865	-2.999468399	0.002704512	0.022317704	2.567911124
1481	ZEB1	2088.588133	1.373632085	0.458002841	2.999178087	0.00270709	0.022323898	2.567497268
1482	OSTM1	573.3083964	1.021105776	0.340517542	2.998687733	0.002711451	0.022344767	2.566798316
1483	DMAC1	1355.701783	-0.968396355	0.322964161	-2.998463826	0.002713444	0.022346114	2.566479191
1484	SCN1B	683.8547857	-0.882391129	0.294310365	-2.998165319	0.002716103	0.022352942	2.566053773
1485	RPS27A	43989.4371	-1.093172717	0.364707596	-2.997394977	0.002722977	0.022391433	2.564956085
1486	EIF3K	6752.88506	-1.166771892	0.389283345	-2.997230442	0.002724447	0.022391433	2.564721665
1487	FAM135A	168.7139278	1.746487094	0.58281807	2.996624818	0.002729865	0.022420872	2.563858899
1488	DCP2	1131.380897	1.02796746	0.343088381	2.996217647	0.002733513	0.022435745	2.563278929
1489	ERLIN2	842.0647608	0.855037437	0.28547077	2.995183837	0.002742795	0.02247235	2.561806684
1490	PARD6A	88.79603169	-1.46320286	0.48856456	-2.994901759	0.002745332	0.02247235	2.561405053
1491	RALY	6281.954434	-0.907750423	0.303072787	-2.995156487	0.002743041	0.02247235	2.56176774
1492	RTN2	166.628689	-1.094211948	0.365347533	-2.994989285	0.002744545	0.02247235	2.561529671
1493	MTHFD2	1460.752462	0.875686346	0.292476886	2.994036066	0.002753134	0.022520902	2.560172653
1494	TRIR	5468.800263	-1.198734221	0.400400943	-2.993834663	0.002754952	0.022520902	2.559885978
1495	WDFY3	1501.884186	1.1423875	0.381658769	2.993216961	0.002760534	0.022536367	2.559006853
1496	HIKESHI	1392.236826	-0.768500731	0.256734794	-2.993364163	0.002759203	0.022536367	2.55921634
1497	PRPSAP1	1965.042352	-0.677349926	0.226330615	-2.992745479	0.002764802	0.022541074	2.558335936
1498	NOSIP	2746.556209	-1.266648994	0.42323124	-2.992805999	0.002764254	0.022541074	2.558422051
1499	RPL30	18167.95701	-0.903442152	0.301935765	-2.992166738	0.002770049	0.022553741	2.557512511
1500	CCSER2	827.2956129	1.111511443	0.371462956	2.992253804	0.002769259	0.022553741	2.557636378
1501	SHARPIN	1609.140146	-1.132345228	0.378475445	-2.991859159	0.002772842	0.022561435	2.557074946
1502	BIRC6	1429.160426	1.226921018	0.410159971	2.991323156	0.002777714	0.02258603	2.556312516
1503	MAP4K3	361.9894856	1.312510409	0.438928998	2.990256773	0.00278743	0.022639918	2.554795997
1504	CCDC88A	1620.008026	1.223319697	0.409111159	2.990189026	0.002788049	0.022639918	2.554699668
1505	AURKAIP1	3748.013859	-1.352832873	0.452484502	-2.989788306	0.002791709	0.022649408	2.554129928
1506	DLAT	948.3296652	1.027720922	0.343770193	2.989557977	0.002793814	0.022649408	2.553802477
1507	TCP11L2	78.80208256	1.620307617	0.542103207	2.988928302	0.002799578	0.022649408	2.5529074
1508	SCN8A	602.7578181	0.70585603	0.236142885	2.989105643	0.002797954	0.022649408	2.553159473
1509	SMAD9	184.4853428	1.088537883	0.364168347	2.989106255	0.002797948	0.022649408	2.553160343
1510	TST	1233.463125	-1.136953618	0.38039903	-2.988844683	0.002800344	0.022649408	2.552788548
1511	ATP5PD	3629.037549	-1.019237558	0.341047279	-2.988552087	0.002803027	0.022656103	2.552372691
1512	ADAMTSL4	126.0285696	0.996799823	0.333566961	2.988305022	0.002805294	0.022659431	2.552021571
1513	CZIB	1466.78519	-0.940600528	0.314873777	-2.987230429	0.002815174	0.022724207	2.550494687
1514	ARID2	359.5156753	1.465880405	0.490816248	2.986617518	0.002820824	0.022754771	2.549624014
1515	LPIN1	2885.606811	0.812960869	0.272382765	2.984626683	0.002839246	0.022838286	2.546796969
1516	MAP3K1	154.0037127	1.729464014	0.579408381	2.98487918	0.002836904	0.022838286	2.547155434
1517	ATP5MC2	9632.495777	-1.095422215	0.367038487	-2.984488691	0.002840527	0.022838286	2.546601076
1518	KTN1	5844.731547	0.778627101	0.260836978	2.985110115	0.002834763	0.022838286	2.54748331
1519	CDKN3	728.9309829	-0.808764745	0.27096208	-2.984789406	0.002837736	0.022838286	2.547027981
1520	ATP5ME	1557.467455	-1.447003808	0.484898298	-2.984138762	0.002843778	0.022842999	2.546104351
1521	NDUFAF8	1518.891684	-1.499324416	0.502450693	-2.984022986	0.002844854	0.022842999	2.545940018
1522	SOX17	1192.664854	-0.76978547	0.258005342	-2.983602832	0.002848763	0.022856594	2.545343694
1523	PCSK5	207.0415844	0.804847681	0.26978984	2.983239404	0.002852148	0.022856594	2.544827938
1524	PLCB1	342.120634	1.472966225	0.493747482	2.983237945	0.002852162	0.022856594	2.544825867
1525	ZNF362	747.470854	-0.556359679	0.1865333	-2.982629261	0.002857839	0.022872079	2.543962178
1526	GNAI2	26829.8199	-0.580085792	0.194480331	-2.982747865	0.002856732	0.022872079	2.544130459
1527	DNAH11	106.5312685	1.076083293	0.360868184	2.981928974	0.002864384	0.022879481	2.542968695
1528	JMJD1C	1170.973342	1.365559781	0.457899624	2.982225164	0.002861615	0.022879481	2.54338887
1529	MFGE8	1739.559527	-0.738905712	0.247781759	-2.982082764	0.002862946	0.022879481	2.543186857
1530	RPLP2	32632.29465	-1.308707161	0.438943145	-2.98149584	0.002868439	0.02287966	2.542354314
1531	LMNTD2	24.08429351	-2.076360236	0.696455181	-2.981326426	0.002870027	0.02287966	2.54211403
1532	FEM1B	936.0155372	1.014082502	0.340112786	2.981606522	0.002867403	0.02287966	2.542511304
1533	RPLP0	75716.39419	-0.954737761	0.320295454	-2.980803349	0.002874933	0.022889886	2.541372207
1534	RPL28	32988.90173	-1.336609097	0.44840766	-2.98079006	0.002875058	0.022889886	2.541353362
1535	ZZZ3	1086.322879	1.140624124	0.382794552	2.979729249	0.002885033	0.022904081	2.539849274
1536	ACTR1B	1772.910328	-0.630804663	0.211721733	-2.979404401	0.002888093	0.022904081	2.539388773
1537	NDUFS6	3209.368782	-1.31856792	0.442495287	-2.979846249	0.002883931	0.022904081	2.540015142
1538	ENPP4	135.9157915	1.500180881	0.503513392	2.979425978	0.00288789	0.022904081	2.53941936
1539	IPMK	201.7015967	1.604827536	0.538479834	2.980292732	0.00287973	0.022904081	2.540648161
1540	RPS26	13600.41699	-1.243329393	0.417249867	-2.979819746	0.00288418	0.022904081	2.539977569
1541	PHLDB2	1260.776481	1.454643373	0.488423151	2.97824411	0.00289905	0.022955399	2.537744308
1542	RPS25	29980.12201	-1.017477937	0.341615718	-2.978428342	0.002897308	0.022955399	2.538005382
1543	FAM117A	120.9141941	-0.832759692	0.279625761	-2.978122218	0.002900203	0.022955399	2.537571583
1544	APRT	5113.887465	-1.152244254	0.386951677	-2.977747151	0.002903754	0.022968621	2.537040141
1545	LIN9	189.2667282	1.299223886	0.436403591	2.977115482	0.002909744	0.023001101	2.53614524
1546	C6orf226	134.9051925	-1.326681474	0.445704553	-2.976593948	0.002914698	0.023025357	2.53540649
1547	NPM3	1740.058237	-0.930711289	0.312708371	-2.976291576	0.002917573	0.023033175	2.534978233
1548	PROSER1	1178.809868	0.711481686	0.239070144	2.976037383	0.002919993	0.023036813	2.534618241
1549	FLT1	3696.829229	0.850485617	0.285815168	2.975648997	0.002923693	0.023036813	2.534068254
1550	MAP3K7CL	174.603588	-0.808698135	0.27175781	-2.975804575	0.00292221	0.023036813	2.534288558
1551	DMXL1	412.852037	1.410678549	0.474155871	2.975136734	0.00292858	0.023060442	2.533342938
1552	NDUFS4	1398.588036	-0.897313069	0.301654527	-2.974638164	0.002933343	0.023077199	2.532637114
1553	XAF1	56.12936937	1.952991593	0.656574013	2.974518566	0.002934487	0.023077199	2.532467814
1554	APLP1	83.03722423	-1.295728345	0.435682932	-2.974016765	0.00293929	0.023100097	2.53175754
1555	ECM1	485.7772425	-0.942679955	0.317079095	-2.973012006	0.002948929	0.023125264	2.530335659
1556	RREB1	554.2036183	1.096284268	0.368750191	2.972972751	0.002949306	0.023125264	2.530280116
1557	PPP1R14B	9107.48692	-1.132422838	0.380866117	-2.97328323	0.002946324	0.023125264	2.530719441
1558	KIAA1671	1614.312252	1.010834613	0.340017077	2.972893663	0.002950066	0.023125264	2.530168214
1559	COMMD4	2473.279615	-1.209212238	0.406775455	-2.972677491	0.002952145	0.023126711	2.529862363
1560	H2AZ1	13197.07197	-0.659200868	0.221822552	-2.971748639	0.00296109	0.023167068	2.52854839
1561	UHRF1BP1	429.4622748	1.124442739	0.378362162	2.971868892	0.002959931	0.023167068	2.528718483
1562	ROCK1	1660.632644	1.543256456	0.519364417	2.971432782	0.002964138	0.023176064	2.528101651
1563	NDUFA11	887.964744	-1.456325722	0.490259742	-2.970518679	0.002972973	0.023230277	2.526808998
1564	TMEM170B	148.4687522	1.42942673	0.481330406	2.969741182	0.002980507	0.023259385	2.525709788
1565	SRSF9	4031.63338	-0.682752385	0.229895037	-2.969843958	0.002979511	0.023259385	2.525855077
1566	PSRC1	849.9164038	-0.941713027	0.317193168	-2.968894418	0.002988733	0.023278949	2.524512926
1567	UBR2	779.9759841	0.773750656	0.260600203	2.969109948	0.002986637	0.023278949	2.524817541
1568	INTS2	285.9855358	1.442190816	0.485743873	2.969035526	0.002987361	0.023278949	2.524712356
1569	MYL12A	13236.80369	-0.634776234	0.213828699	-2.968620378	0.002991399	0.023284867	2.524125646
1570	RPUSD3	1143.975966	-0.965702687	0.325341822	-2.968270977	0.002994802	0.02329369	2.523631907
1571	AFMID	738.3976569	-0.79705333	0.26855649	-2.967916841	0.002998254	0.02329369	2.523131527
1572	ATP5F1D	3321.315259	-1.53272947	0.516413078	-2.968029927	0.002997151	0.02329369	2.523291307
1573	SOCS5	240.5108648	1.440639885	0.48551255	2.967255709	0.00300471	0.023329	2.522197509
1574	CAPZB	9071.124294	-0.664920013	0.224140062	-2.966538012	0.003011731	0.023368662	2.521183779
1575	PRRG1	349.2678056	1.164828296	0.39272883	2.965986214	0.00301714	0.023395767	2.520404518
1576	POC1A	810.2360926	-0.927128592	0.312832785	-2.963655468	0.003040085	0.023410913	2.517114344
1577	EPB41L4A	165.931716	1.234401958	0.416448701	2.964115281	0.003035545	0.023410913	2.51776326
1578	RAD50	51.93736475	1.694959433	0.571817059	2.964163813	0.003035067	0.023410913	2.517831757
1579	SH3PXD2A	974.3857429	0.686781934	0.231730206	2.963713478	0.003039512	0.023410913	2.517196206
1580	NAA25	815.0666308	1.102692088	0.372072822	2.963645884	0.003040179	0.023410913	2.517100818
1581	CCDC102A	258.4876953	-1.048700508	0.353773348	-2.964328752	0.00303344	0.023410913	2.518064554
1582	CLTC	10471.92288	0.994078154	0.33541246	2.963748432	0.003039166	0.023410913	2.517245533
1583	HELZ2	580.5346743	0.818588608	0.276204045	2.963709707	0.003039549	0.023410913	2.517190885
1584	HMG20B	2910.543388	-1.127173243	0.380164603	-2.964961056	0.003027212	0.023410913	2.518957094
1585	ND4L	19031.82067	1.407772207	0.474840612	2.964725786	0.003029528	0.023410913	2.518624975
1586	BOLA2	536.7493855	-1.10349825	0.372144897	-2.965238163	0.003024487	0.023410913	2.519348301
1587	RAP2A	1170.825098	1.28068398	0.432243285	2.962877674	0.003047777	0.023454629	2.516016866
1588	MSMO1	2319.706945	0.711872265	0.240310212	2.962305509	0.003053446	0.02346152	2.515209689
1589	DST	3487.609002	0.827883267	0.279482019	2.962205838	0.003054435	0.02346152	2.515069092
1590	CBL	1408.665524	1.199985975	0.405057632	2.962506765	0.003051451	0.02346152	2.515493594
1591	PARK7	6956.931125	-0.97207514	0.328245583	-2.961426415	0.003062177	0.023506199	2.513969771
1592	SLC25A24	946.3340969	1.371862273	0.463285613	2.961158807	0.003064839	0.023511856	2.513592386
1593	SPAG7	2553.521047	-1.061017578	0.358356483	-2.960788007	0.003068531	0.023525402	2.513069525
1594	B9D2	348.6380957	-1.084226437	0.366279073	-2.960110249	0.00307529	0.02356243	2.512113969
1595	PSMB4	8118.444095	-0.98481926	0.33285799	-2.958676942	0.003089628	0.023572099	2.510093791
1596	SLC30A6	491.6671898	0.866479499	0.292799118	2.95929682	0.00308342	0.023572099	2.510967378
1597	BAZ2B	558.0375462	1.253973261	0.423898023	2.958195591	0.003094457	0.023572099	2.509415537
1598	GCC2	577.3602812	1.186337526	0.400870538	2.959403129	0.003082356	0.023572099	2.511117214
1599	HDHD3	241.0673382	-1.028061317	0.347516615	-2.958308386	0.003093325	0.023572099	2.509574463
1600	VKORC1	845.3363393	-1.374333823	0.464607003	-2.958056627	0.003095852	0.023572099	2.509219744
1601	JPT1	9920.85765	-1.039468527	0.351291036	-2.958995305	0.003086438	0.023572099	2.510542437
1602	PIN1	2590.295869	-1.119076894	0.378189585	-2.959036785	0.003086023	0.023572099	2.510600895
1603	CSNK1G2	2934.710471	-0.749490136	0.253280337	-2.95913274	0.003085062	0.023572099	2.510736127
1604	SMDT1	1230.50662	-0.994854374	0.336282122	-2.958392099	0.003092485	0.023572099	2.509692417
1605	MAF1	3138.601698	-0.868666794	0.293704337	-2.957623316	0.003100207	0.023590548	2.508609284
1606	RYBP	398.8649222	1.422431385	0.4810035	2.957216289	0.003104303	0.023598634	2.508035923
1607	HAUS1	1336.86581	-0.69475526	0.234942119	-2.957133715	0.003105134	0.023598634	2.507919613
1608	MGA	732.5810556	0.9850973	0.333219372	2.956302613	0.003113514	0.023647607	2.50674911
1609	SMIM26	414.0684561	-1.203877003	0.407283163	-2.955872255	0.003117862	0.023665909	2.506143116
1610	PLEKHO1	3226.886407	-1.048283496	0.354693509	-2.955462867	0.003122003	0.02366792	2.505566718
1611	UROD	4639.314393	-0.951480156	0.321936152	-2.955493354	0.003121694	0.02366792	2.50560964
1612	AGO2	1656.660491	0.961827113	0.325469262	2.955201075	0.003124653	0.023673319	2.505198162
1613	PIGM	299.9004514	0.638112637	0.216099884	2.952859694	0.00314845	0.023809302	2.501903159
1614	MAGT1	1468.394661	1.082093832	0.366408847	2.953241552	0.003144558	0.023809302	2.502440393
1615	AEBP2	461.3588564	1.216283575	0.411890335	2.952930603	0.003147727	0.023809302	2.502002916
1616	ENY2	3472.620871	-0.901924102	0.305485792	-2.952425699	0.003152879	0.023828042	2.501292645
1617	GRHPR	3287.262592	-0.897572584	0.304131658	-2.951263246	0.003164771	0.023903119	2.499657759
1618	FAM122B	729.6528425	1.075899632	0.364684763	2.950218216	0.003175496	0.023954495	2.498188484
1619	KATNAL1	668.8182682	0.822469836	0.2787803	2.950243749	0.003175233	0.023954495	2.498224378
1620	RANBP6	898.2501232	1.267513357	0.429668432	2.94998018	0.003177943	0.02395816	2.497853875
1621	CIB1	2923.484731	-1.164813966	0.394901477	-2.949631826	0.003181528	0.023970391	2.497364233
1622	AFF1	1472.599413	1.220076036	0.413715362	2.949071143	0.003187306	0.023985766	2.496576247
1623	JAK2	339.0191847	1.372998155	0.465572617	2.949052638	0.003187497	0.023985766	2.496550242
1624	RPS6	54168.38985	-0.993538954	0.336927647	-2.948819907	0.003189898	0.023989055	2.4962232
1625	XRCC1	1069.744908	-0.874707329	0.296662472	-2.948493363	0.00319327	0.023999634	2.495764364
1626	POLR2G	2185.432999	-0.942688248	0.319740531	-2.948291369	0.003195357	0.024000553	2.495480559
1627	MRPL55	1266.229456	-1.216862451	0.412829829	-2.947612709	0.00320238	0.02402375	2.49452715
1628	MRPL40	1083.650309	-1.057736028	0.358839468	-2.947657998	0.003201911	0.02402375	2.494590767
1629	SETX	1541.79128	0.878701452	0.298222138	2.946466209	0.003214275	0.024053888	2.49291692
1630	GALNT12	183.9753921	0.897950699	0.304697577	2.947022772	0.003208496	0.024053888	2.493698533
1631	DYNC2I2	3218.542162	-1.198339096	0.406679108	-2.946645338	0.003212414	0.024053888	2.493168468
1632	MIF4GD	370.5633438	-0.879347441	0.298413414	-2.946742334	0.003211407	0.024053888	2.493304682
1633	RPS2	79925.57852	-1.087758848	0.369272763	-2.945678526	0.003222471	0.024100454	2.491810948
1634	CCNQ	686.8307934	-1.037871159	0.352438573	-2.944828515	0.003231337	0.024139364	2.490617741
1635	RUFY2	337.9836976	1.112741043	0.377890604	2.944611562	0.003233603	0.024139364	2.490313239
1636	R3HDM4	1559.470512	-0.740280856	0.25138885	-2.944764078	0.00323201	0.024139364	2.4905273
1637	HIGD2A	1434.799067	-1.164122164	0.395366342	-2.94441393	0.003235669	0.02414003	2.490035871
1638	MVB12A	1269.896788	-1.11619311	0.37914052	-2.944009016	0.003239906	0.024156879	2.489467642
1639	HACD2	717.3562046	0.946658327	0.321719599	2.942495047	0.00325579	0.024213955	2.487343623
1640	SERINC1	1901.54214	1.004480585	0.341413449	2.942123661	0.003259697	0.024213955	2.486822729
1641	RPL7	41684.71834	-0.937151437	0.318531677	-2.942098089	0.003259966	0.024213955	2.486786864
1642	KAT6A	825.1932527	1.226500934	0.416924153	2.941784315	0.003263271	0.024213955	2.486346822
1643	AGPAT5	1250.479807	0.967278642	0.328829101	2.94158467	0.003265376	0.024213955	2.486066856
1644	EXD3	647.1809612	-1.100388207	0.373981248	-2.942361981	0.003257189	0.024213955	2.487156983
1645	TMEM134	469.9376003	-1.090999606	0.370888735	-2.941581942	0.003265404	0.024213955	2.486063031
1646	NFATC4	1932.280974	-0.980090184	0.333114065	-2.942205953	0.003258831	0.024213955	2.486938145
1647	PSMB6	6742.284506	-1.021022207	0.347033081	-2.942146622	0.003259456	0.024213955	2.486854932
1648	TRAK2	1387.970656	0.978268505	0.332595431	2.941316729	0.003268202	0.024219993	2.485691144
1649	PJA2	1414.28519	1.543928262	0.524986641	2.94089057	0.003272701	0.02423863	2.485093633
1650	TM9SF2	2504.955632	0.935923114	0.318291434	2.940459633	0.003277257	0.0242522	2.484489499
1651	IQGAP1	6748.88867	1.102863384	0.37508001	2.940341671	0.003278505	0.0242522	2.48432414
1652	MAP3K21	35.96807589	1.855274272	0.631120938	2.939649376	0.003285838	0.024291734	2.483353794
1653	LYPLA2	4206.246849	-0.897567302	0.305438185	-2.938621778	0.003296751	0.024333959	2.481913833
1654	PRELID1	3692.700989	-1.022788624	0.348059091	-2.9385488	0.003297527	0.024333959	2.481811586
1655	RB1CC1	1154.751921	1.418259909	0.482602994	2.938771466	0.003295159	0.024333959	2.482123562
1656	EDN1	4724.209053	-0.582417806	0.198239963	-2.937943469	0.003303973	0.024351883	2.480963559
1657	FMC1	76.51080757	-1.475927122	0.502398965	-2.937759083	0.003305938	0.024351883	2.480705276
1658	EOLA1	521.8795536	-0.915193264	0.311497936	-2.938039576	0.003302949	0.024351883	2.481098188
1659	MECR	782.1903393	-0.876254769	0.298321853	-2.937279857	0.003311052	0.024374848	2.480034053
1660	CCDC144A	16.34698661	4.15079637	1.413297196	2.936959319	0.003314476	0.024385357	2.479585148
1661	PSMB5	6150.003293	-0.844168078	0.287474452	-2.936497737	0.003319412	0.024406974	2.478938786
1662	HES6	93.64632012	-1.288314979	0.438986165	-2.934750753	0.003338157	0.024498715	2.476493226
1663	ARPC4	3861.54064	-1.001191034	0.34132071	-2.933285334	0.003353955	0.024498715	2.474442771
1664	PI4K2B	540.4260807	1.094027998	0.372933282	2.933575661	0.00335082	0.024498715	2.474848935
1665	GTF2H5	893.3490364	-0.910481135	0.310345002	-2.933770898	0.003348713	0.024498715	2.47512209
1666	PAXX	1383.821183	-1.300438549	0.443082473	-2.934980797	0.003335683	0.024498715	2.476815188
1667	SC5D	828.5484156	1.085326968	0.369952775	2.933690575	0.00334958	0.024498715	2.475009708
1668	FAM89B	369.5287333	-1.454287268	0.495590126	-2.934455696	0.003341333	0.024498715	2.476080304
1669	SAMD4A	1352.942329	0.845338413	0.288116788	2.934013045	0.003346101	0.024498715	2.475460897
1670	TPM1	4723.404029	-0.474019233	0.161597923	-2.933325029	0.003353526	0.024498715	2.474498302
1671	PIGN	525.3042664	1.044341206	0.356015777	2.933412714	0.003352579	0.024498715	2.47462097
1672	ZNRF3	148.9009581	1.097851686	0.37407007	2.934882457	0.003336741	0.024498715	2.476677552
1673	PCBD1	2565.757803	-0.774502574	0.264084369	-2.932784615	0.003359369	0.024520868	2.473742348
1674	ABHD8	231.5884528	-0.88842204	0.30294342	-2.932633563	0.003361003	0.024520868	2.473531073
1675	CMBL	600.9572592	-0.607842763	0.207345519	-2.931545217	0.003372803	0.024562933	2.472009074
1676	SCAI	171.9078134	0.840900445	0.286811989	2.931887362	0.003369089	0.024562933	2.472487495
1677	PHLDB3	195.8753221	-0.860012334	0.293347485	-2.931718785	0.003370918	0.024562933	2.472251768
1678	EFNA1	565.7701964	-0.936211149	0.319403925	-2.931119737	0.003377426	0.024572208	2.47141419
1679	TRAPPC2L	1715.015597	-1.02818107	0.350788408	-2.931057714	0.0033781	0.024572208	2.471327478
1680	EFNA4	382.2510858	-1.116191548	0.381079557	-2.929024998	0.003400271	0.024607178	2.468486501
1681	HMGN2	11091.73455	-0.664660277	0.226861232	-2.929809875	0.003391695	0.024607178	2.469583268
1682	NRP2	7914.400837	0.640842032	0.218712397	2.930067259	0.003388886	0.024607178	2.469942984
1683	SREK1	1302.212101	1.101313812	0.376009182	2.928954569	0.003401041	0.024607178	2.468388096
1684	PIK3R1	549.9158024	1.442283202	0.492321628	2.929554827	0.003394479	0.024607178	2.469226843
1685	H1-2	122.3025368	-1.269078667	0.433251329	-2.929197403	0.003398385	0.024607178	2.468727393
1686	NUP205	2341.700805	0.872191973	0.297692114	2.929845744	0.003391303	0.024607178	2.469633396
1687	TTC39B	160.462242	0.821656447	0.28040199	2.930280366	0.003386563	0.024607178	2.47024084
1688	ACAA2	1362.701373	-0.810273674	0.276614512	-2.929252223	0.003397786	0.024607178	2.468803994
1689	MPST	3426.137209	-1.191518747	0.406883041	-2.928406019	0.003407048	0.024636044	2.46762173
1690	COX7B	3245.374906	-1.084253106	0.370344519	-2.927687734	0.003414928	0.024678414	2.466618411
1691	CRIM1	8444.287376	1.408436242	0.481106736	2.92749225	0.003417076	0.02467933	2.466345392
1692	PRKCE	765.3510063	1.122808397	0.383633321	2.926774959	0.003424966	0.024692509	2.465343726
1693	COX7A2	4508.235774	-0.974206091	0.332843669	-2.926917893	0.003423392	0.024692509	2.46554331
1694	NEDD8	2583.145361	-1.208945645	0.413042111	-2.926930725	0.003423251	0.024692509	2.465561228
1695	POLR1H	440.8287349	-1.111150023	0.379701057	-2.926381173	0.003429305	0.024709203	2.464793909
1696	BAG2	399.6818707	0.636611167	0.217585331	2.925800028	0.003435717	0.024710417	2.463982611
1697	UQCRB	8438.491093	-1.055305449	0.360646214	-2.926151472	0.003431838	0.024710417	2.464473222
1698	TESK1	764.7583029	-0.807381667	0.275937516	-2.925958303	0.00343397	0.024710417	2.464203554
1699	SELENOM	522.4516987	-1.270253819	0.434180908	-2.925632599	0.003437566	0.024710417	2.463748898
1700	NFIL3	352.2375549	0.625948159	0.213969013	2.925414993	0.003439971	0.02471316	2.463445162
1701	HRAS	2117.143892	-1.246921718	0.426345553	-2.924673914	0.003448173	0.024740097	2.462410902
1702	ALG10B	98.26020872	1.607131164	0.54953536	2.924527302	0.003449798	0.024740097	2.462206314
1703	LACC1	159.7798315	1.475242024	0.504376257	2.924883958	0.003445847	0.024740097	2.462704019
1704	CDC25C	410.9395555	-0.820785449	0.280698834	-2.924078584	0.003454775	0.024746727	2.46158021
1705	CCNT1	536.2999424	1.203617441	0.411611999	2.924155381	0.003453923	0.024746727	2.46168736
1706	COMMD1	1213.788189	-1.093451681	0.374014952	-2.923550714	0.003460638	0.024752836	2.460843768
1707	PPP6R3	1960.335054	0.529593801	0.181153428	2.92345448	0.003461708	0.024752836	2.460709523
1708	ZNF579	480.7181419	-1.340848984	0.458625459	-2.923625276	0.00345981	0.024752836	2.460947785
1709	CCDC12	1697.719304	-1.184059207	0.40513767	-2.922609508	0.003471115	0.024805578	2.459530952
1710	ARHGEF12	3441.776028	1.363316223	0.466539449	2.922188522	0.003475811	0.024824607	2.458943866
1711	S100A6	52588.40078	-1.159586433	0.396864607	-2.921869101	0.003479377	0.024835556	2.458498464
1712	ZMYM1	267.9050773	1.573065232	0.538470769	2.921356782	0.003485105	0.024837926	2.457784172
1713	REV3L	549.8901507	1.531058448	0.524135486	2.921111981	0.003487844	0.024837926	2.4574429
1714	GIMAP1	681.455151	-1.021214525	0.349591391	-2.921166112	0.003487238	0.024837926	2.457518361
1715	AXL	9364.997622	0.70046187	0.239781349	2.92125252	0.003486271	0.024837926	2.45763882
1716	SLMAP	765.8282782	1.041406219	0.356583051	2.920515196	0.003494532	0.02485037	2.456611034
1717	MEF2C	638.9282894	0.90630691	0.310386339	2.919931701	0.003501081	0.02485037	2.455797833
1718	ITGB8	90.87726673	1.394797857	0.477656867	2.920083336	0.003499378	0.02485037	2.45600915
1719	MYBL1	96.95071259	1.279675464	0.438282987	2.919747066	0.003503156	0.02485037	2.455540541
1720	NABP2	1263.729802	-0.754088855	0.258224549	-2.920283364	0.003497132	0.02485037	2.45628792
1721	SLC7A8	138.2311352	0.951718677	0.3259839	2.919526628	0.003505634	0.02485037	2.455233374
1722	ZNHIT3	768.5663792	-0.731682437	0.250582056	-2.91993149	0.003501083	0.02485037	2.455797539
1723	PCYT2	1710.743389	-0.949025857	0.325063881	-2.919505711	0.00350587	0.02485037	2.455204228
1724	BOD1L1	804.4568862	1.209373806	0.414361949	2.918641076	0.003515608	0.024876081	2.453999609
1725	MTPN	4918.011453	1.297445681	0.444509594	2.91882492	0.003513535	0.024876081	2.454255718
1726	BANF1	5881.997912	-0.921830998	0.315837173	-2.918690632	0.003515049	0.024876081	2.454068644
1727	NR2C2AP	522.8606695	-0.875521374	0.299996234	-2.918441219	0.003517862	0.024877619	2.453721209
1728	EFCAB14	1869.221047	0.985395739	0.337783984	2.917236418	0.00353148	0.02495947	2.452043266
1729	CWC15	1930.751367	-0.909668556	0.31184596	-2.917044541	0.003533653	0.024960385	2.45177609
1730	FNDC10	79.33248826	-1.475127393	0.505741152	-2.916763618	0.003536837	0.024968434	2.451384951
1731	TRPC1	146.1806985	1.069746427	0.36689451	2.915678479	0.00354916	0.025033978	2.449874369
1732	ARL16	1238.970239	-1.068697847	0.366546596	-2.915585242	0.003550221	0.025033978	2.449744598
1733	NDUFB3	1695.961959	-0.83195724	0.285395539	-2.915102474	0.003555718	0.025038852	2.449072726
1734	AKR1B1	6475.815756	-0.880846061	0.302145052	-2.915308578	0.00355337	0.025038852	2.449359551
1735	TTLL1	285.8713098	-0.979024724	0.335859332	-2.91498443	0.003557063	0.025038852	2.448908458
1736	SH3BGRL3	17160.62218	-0.884149661	0.30340719	-2.91406957	0.003567504	0.025054586	2.447635539
1737	HCFC2	286.593031	1.04037974	0.35701216	2.914129699	0.003566817	0.025054586	2.44771919
1738	HIF1A	2896.009711	1.410250952	0.48391073	2.914279152	0.00356511	0.025054586	2.447927117
1739	BRIP1	248.9352622	1.095526952	0.375889639	2.914490952	0.003562691	0.025054586	2.4482218
1740	DEDD2	577.7497457	-0.88792061	0.304749604	-2.913607104	0.003572793	0.025077308	2.4469922
1741	ABT1	1145.981581	-0.651772464	0.22372136	-2.913322471	0.003576051	0.025080771	2.446596289
1742	SLC23A2	736.8222552	0.945370255	0.32451206	2.913205308	0.003577393	0.025080771	2.44643333
1743	LRRC8B	545.2453138	1.241754504	0.426303588	2.912840848	0.003581571	0.025095654	2.445926448
1744	CCN3	33.10344277	1.336683699	0.459007535	2.912117114	0.00358988	0.025125046	2.444920054
1745	AK1	457.3570052	-0.99733251	0.342461427	-2.912247722	0.003588379	0.025125046	2.445101656
1746	FARP2	598.5499055	0.885682344	0.304205106	2.911464429	0.003597389	0.025148774	2.444012639
1747	ACTA2	164.4783555	-0.882591076	0.303138424	-2.911511729	0.003596844	0.025148774	2.444078394
1748	C1orf53	71.05284583	-1.195414394	0.410675324	-2.910850309	0.003604467	0.025151232	2.443158997
1749	SRA1	1138.32198	-1.160032861	0.398480012	-2.911144411	0.003601075	0.025151232	2.443567788
1750	PLLP	147.5396252	-0.976647374	0.335534712	-2.910719332	0.003605978	0.025151232	2.442976956
1751	PSMA7	9849.81384	-0.964625609	0.331391682	-2.910832294	0.003604674	0.025151232	2.443133958
1752	SGCB	1405.748395	0.568783564	0.195465452	2.909893074	0.003615524	0.025160341	2.441828718
1753	PPP2R3B	913.6301719	-1.112495941	0.382296007	-2.910038088	0.003613847	0.025160341	2.442030222
1754	ACADS	406.9411667	-1.069463798	0.367493241	-2.910159094	0.003612448	0.025160341	2.442198373
1755	POLR2F	2285.954955	-1.066531118	0.366464803	-2.910323476	0.003610549	0.025160341	2.442426808
1756	FLYWCH2	798.5355311	-1.080950709	0.371520671	-2.909530462	0.003619721	0.025175201	2.44132489
1757	BRK1	5364.379483	-0.695519072	0.23907796	-2.909172684	0.003623866	0.025189687	2.44082783
1758	NENF	593.5538053	-1.342357379	0.46154239	-2.908416236	0.003632645	0.025236343	2.439777067
1759	RPL5	40063.46688	-0.889930406	0.306041838	-2.907871725	0.003638976	0.025262875	2.439020844
1760	COQ9	1243.632063	-0.745568569	0.256408964	-2.907732076	0.003640601	0.025262875	2.438826916
1761	SS18L2	683.5448689	-0.793912255	0.273079263	-2.907259399	0.003646107	0.025281153	2.43817058
1762	C19orf53	2865.81739	-1.132546539	0.389572706	-2.907150638	0.003647375	0.025281153	2.438019572
1763	ITGA6	7366.677804	1.076299239	0.370302462	2.90654087	0.003654492	0.025316112	2.437173037
1764	ATP5IF1	3274.877342	-1.073140548	0.369263293	-2.906166331	0.003658869	0.025332067	2.436653143
1765	NAB1	557.8205209	1.157508411	0.398401338	2.905382842	0.003668041	0.025352456	2.43556577
1766	DCUN1D4	666.3194488	1.01840823	0.350508908	2.905513117	0.003666515	0.025352456	2.435746556
1767	PRUNE2	431.8971911	0.778002205	0.267775254	2.905429814	0.003667491	0.025352456	2.435630953
1768	NDUFA12	1679.362238	-0.846548994	0.291430375	-2.904806996	0.003674796	0.025380686	2.434766735
1769	PCNX4	961.9100873	0.911347075	0.313751234	2.904680451	0.003676282	0.025380686	2.434591161
1770	DHRS3	860.4075164	-1.203500372	0.414539289	-2.903223904	0.003693425	0.025449982	2.432570746
1771	ZNF678	135.3178701	0.965637519	0.332802458	2.901533614	0.003713409	0.025449982	2.430227171
1772	S100A11	11533.82911	-0.987279141	0.340087166	-2.903017932	0.003695855	0.025449982	2.432285106
1773	MARCHF7	1263.938892	1.292790633	0.445475494	2.902046579	0.003707334	0.025449982	2.430938272
1774	NPRL2	565.4044005	-0.958476747	0.330211992	-2.902610351	0.003700668	0.025449982	2.431719926
1775	ZNHIT1	3348.07021	-1.226130298	0.422282289	-2.903579737	0.00368923	0.025449982	2.433064253
1776	NHSL2	1602.528922	0.797620531	0.274870953	2.901800002	0.003710253	0.025449982	2.430596439
1777	PDP1	712.2702881	1.487114768	0.51251137	2.901622979	0.00371235	0.025449982	2.430351045
1778	TMEM8B	114.4455491	-0.938584455	0.323366427	-2.902541445	0.003701482	0.025449982	2.431624383
1779	GTF3C4	1147.480108	0.952532639	0.328257199	2.901787506	0.003710401	0.025449982	2.430579117
1780	PAN3	506.7622066	1.235537756	0.425669678	2.90257404	0.003701097	0.025449982	2.431669578
1781	LTB4R2	50.27831833	1.250140927	0.430834769	2.901671398	0.003711777	0.025449982	2.430418165
1782	FAM32A	2830.812769	-0.751488433	0.258845675	-2.903229632	0.003693357	0.025449982	2.43257869
1783	PRDM2	674.2413482	0.894020256	0.308187585	2.900896399	0.003720969	0.025487488	2.429343974
1784	PAK2	2668.969305	1.000642747	0.345017414	2.900267369	0.003728445	0.025524381	2.428472283
1785	ISYNA1	1517.084206	-0.961958846	0.33174515	-2.89969227	0.003735292	0.025548254	2.427675467
1786	PIH1D1	2049.56447	-1.141197222	0.39356743	-2.899623128	0.003736116	0.025548254	2.427579678
1787	TAPBP	1306.514849	1.301877397	0.449048949	2.899188162	0.003741303	0.02555576	2.426977121
1788	CHMP6	1158.022228	-0.886197212	0.305671659	-2.899180169	0.003741398	0.02555576	2.426966049
1789	TXNRD2	6078.594783	-1.145589376	0.395185569	-2.898864397	0.003745168	0.025567211	2.42652866
1790	TBX18	714.6000588	0.942279108	0.325109131	2.898347108	0.003751352	0.025595116	2.425812228
1791	ABTB1	482.4195502	-1.098147845	0.378953358	-2.897844347	0.00375737	0.025611724	2.425116018
1792	ACER2	51.60998831	1.971167877	0.680312775	2.897443572	0.003762174	0.025611724	2.42456111
1793	CHPT1	487.3380539	0.746350084	0.257579263	2.897555004	0.003760838	0.025611724	2.424715392
1794	TAF4B	69.62037775	1.248803084	0.430990166	2.89752106	0.003761245	0.025611724	2.424668394
1795	CIAO2B	1725.888542	-1.054870395	0.364107611	-2.897139098	0.003765827	0.025622312	2.424139582
1796	SNRPN	338.8183041	-0.880303679	0.303892938	-2.896755956	0.003770429	0.025639339	2.423609195
1797	NIPBL	1251.83713	0.97501574	0.336740515	2.895451235	0.003786139	0.025706478	2.421803502
1798	GEM	86.83483045	1.345090923	0.464587479	2.89523714	0.003788722	0.025706478	2.421507267
1799	TMEM255B	1702.419775	-0.910819546	0.314552741	-2.895602004	0.00378432	0.025706478	2.422012126
1800	HAGH	1336.593406	-1.000119143	0.345429091	-2.895295061	0.003788023	0.025706478	2.421587408
1801	TFPT	862.1385962	-1.233507455	0.426110865	-2.894804045	0.003793953	0.025727677	2.420908066
1802	BLOC1S1	335.0634799	-1.484156705	0.512756149	-2.894468858	0.003798006	0.025740868	2.420444375
1803	RAB34	2782.105294	-1.001356498	0.346113502	-2.893144853	0.003814054	0.025835294	2.418613215
1804	MRPS33	702.5092057	-0.82624239	0.285651383	-2.892485173	0.003822072	0.025866462	2.417701111
1805	TALDO1	9160.70953	-1.035435744	0.35798276	-2.892417905	0.003822891	0.025866462	2.417608113
1806	HOXD1	34.96263214	-1.309718401	0.45288718	-2.891930834	0.003828822	0.025892252	2.416934792
1807	ATOH8	255.4524751	-0.840697697	0.290802283	-2.890959753	0.003840673	0.025958019	2.415592664
1808	GPD2	655.3588324	1.320458754	0.456815597	2.890572834	0.003845404	0.02597562	2.415058011
1809	CACHD1	301.297212	0.937367199	0.324372689	2.889784592	0.003855059	0.0259977	2.413968986
1810	ACSL5	60.12644496	1.041369055	0.360357642	2.889820928	0.003854613	0.0259977	2.414019183
1811	ZNF37A	505.8756201	0.914530405	0.316465442	2.88982708	0.003854538	0.0259977	2.414027681
1812	PRADC1	720.752848	-1.122406953	0.388563908	-2.888603213	0.00386957	0.025998096	2.412337278
1813	DLG1	1724.233094	0.966725791	0.334580955	2.889362874	0.003860233	0.025998096	2.413386449
1814	BMP2K	359.5356885	1.361118579	0.471198746	2.88862946	0.003869247	0.025998096	2.412373523
1815	LOX	1273.279171	0.887596558	0.307261092	2.888737238	0.003867921	0.025998096	2.412522363
1816	TBC1D7	671.3161268	-0.870527787	0.301370027	-2.888567903	0.003870005	0.025998096	2.412288516
1817	UBN2	313.1330072	1.009270368	0.349409785	2.888500581	0.003870833	0.025998096	2.412195549
1818	TMEM65	685.9741236	1.134901779	0.392802564	2.889242286	0.003861714	0.025998096	2.41321989
1819	BTBD6	2143.004415	-0.829004881	0.287012415	-2.888393807	0.003872148	0.025998096	2.412048107
1820	TASOR	1353.442218	0.907095895	0.31409025	2.888010358	0.003876871	0.026015509	2.411518643
1821	NIPAL1	57.01296173	1.479182909	0.512377972	2.886897935	0.003890604	0.026041591	2.409982954
1822	WIPI2	3222.680335	-0.696912303	0.241451805	-2.886341243	0.003897493	0.026041591	2.409214632
1823	ZBTB26	145.3834754	1.617398065	0.560316704	2.886578345	0.003894558	0.026041591	2.409541854
1824	HTATIP2	2068.900704	-0.592330722	0.205217334	-2.886358134	0.003897284	0.026041591	2.409237942
1825	CTNND1	512.6525696	0.985058316	0.341148895	2.887473269	0.003883496	0.026041591	2.410777135
1826	ABI3	2419.920901	-0.878922842	0.304428074	-2.887128087	0.003887759	0.026041591	2.410300635
1827	GADD45GIP1	2525.821803	-1.417963364	0.49117463	-2.886882335	0.003890797	0.026041591	2.409961421
1828	SPATC1L	604.3802923	-1.178232478	0.408213383	-2.886315168	0.003897816	0.026041591	2.409178648
1829	RPL26	7924.178601	-1.271773658	0.440662469	-2.88604941	0.003901109	0.026049341	2.408811907
1830	BPTF	1358.600643	1.031548948	0.357477577	2.885632593	0.003906279	0.026069608	2.408236765
1831	RIMKLB	877.7743482	0.607447405	0.210530414	2.885319007	0.003910172	0.02608134	2.407804112
1832	ETV4	1723.851549	-0.871673243	0.302231412	-2.884125238	0.003925026	0.026166127	2.406157436
1833	IKZF5	259.6142817	1.314554604	0.455989823	2.882859522	0.003940831	0.02625716	2.404412142
1834	COQ10A	254.1056238	-0.748288725	0.259647843	-2.881936997	0.003952388	0.026305454	2.40314048
1835	FDXR	1608.829963	-1.122860609	0.389606632	-2.882036693	0.003951137	0.026305454	2.403277891
1836	NRIP3	1222.891401	0.787351308	0.273243571	2.881499846	0.003957874	0.026313293	2.402538006
1837	COG3	590.3814468	0.669729315	0.232423643	2.881502532	0.003957841	0.026313293	2.402541707
1838	PSMD4	5910.962245	-1.031248346	0.358029919	-2.880341251	0.003972449	0.026324213	2.400941619
1839	HECW2	1317.431906	1.13902324	0.395357814	2.880993369	0.00396424	0.026324213	2.401840082
1840	MPV17	1656.376354	-0.583466813	0.202521274	-2.881014923	0.003963969	0.026324213	2.401869781
1841	CEP120	373.0247875	1.075489492	0.373384539	2.880380359	0.003971957	0.026324213	2.400995495
1842	SLC35B4	695.7109101	0.730854158	0.253724709	2.880500522	0.003970443	0.026324213	2.401161041
1843	PCED1B	68.86516827	-1.416305832	0.491713512	-2.880347595	0.00397237	0.026324213	2.400950359
1844	COMMD7	783.6466518	-1.105462782	0.383870692	-2.879779061	0.003979539	0.026356895	2.400167192
1845	SENP7	217.1887595	1.341976157	0.466094327	2.879194358	0.003986925	0.026362924	2.399361887
1846	LCORL	242.9364668	0.904332305	0.314081175	2.879294836	0.003985655	0.026362924	2.399500263
1847	APOOL	294.1241453	1.040436778	0.361356253	2.879254949	0.003986159	0.026362924	2.399445332
1848	GAS2L3	464.2055852	1.159504515	0.402927611	2.877699323	0.004005868	0.026473842	2.397303418
1849	COMMD9	1242.558369	-0.841814457	0.29257627	-2.877247895	0.004011603	0.026497409	2.396682036
1850	RFXANK	1628.121858	-1.16584251	0.405253135	-2.876825398	0.004016978	0.026518568	2.396100553
1851	RPS27	18994.58667	-1.182874093	0.411246681	-2.876312799	0.004023508	0.026521245	2.395395157
1852	TAF1B	538.3847184	0.883067662	0.307017047	2.87628218	0.004023898	0.026521245	2.395353025
1853	COX6A1	1876.469981	-1.181401769	0.410726272	-2.876372535	0.004022746	0.026521245	2.395477355
1854	BNC2	610.7595887	0.86675611	0.30144159	2.875370021	0.004035543	0.026583647	2.394098062
1855	S100A10	18483.75337	-1.039386548	0.361617729	-2.874268773	0.004049642	0.026647777	2.392583392
1856	ATP5PF	2688.606923	-0.950661893	0.330741652	-2.874333753	0.004048809	0.026647777	2.392672753
1857	NPIPA3	21.31265088	-1.692470366	0.589179775	-2.872587345	0.004071255	0.026775573	2.390271675
1858	SCNM1	1126.491028	-1.08934739	0.37926348	-2.872270722	0.004075337	0.026787992	2.389836492
1859	IGFBP7	1956.700552	-0.808203487	0.281458884	-2.871479754	0.00408555	0.026840676	2.388749521
1860	MRPL18	1620.712638	-0.585309561	0.203858566	-2.871155106	0.004089748	0.026853813	2.388303453
1861	MBNL1	4549.422793	1.12768945	0.392802834	2.870879112	0.00409332	0.026862827	2.387924269
1862	CITED4	189.2077506	-1.327671869	0.462649375	-2.869715038	0.004108419	0.026947432	2.386325303
1863	ERC1	1299.135718	0.823202356	0.286875555	2.869545141	0.004110627	0.026947441	2.386091979
1864	SLC7A6	464.2167818	0.983013156	0.342592387	2.869337423	0.004113327	0.026950679	2.38580673
1865	TGFBR1	298.1701895	0.944774252	0.329362753	2.868491481	0.004124343	0.026982967	2.384645218
1866	BAD	905.1447721	-1.182575888	0.412290951	-2.868304253	0.004126785	0.026982967	2.384388185
1867	CCDC82	863.3884816	1.114107632	0.388397114	2.868475565	0.004124551	0.026982967	2.384623368
1868	IPO7	5858.842971	1.27369475	0.444088322	2.868111336	0.004129302	0.026982967	2.384123358
1869	PPDPF	6098.691844	-1.057253933	0.368609967	-2.868218519	0.004127903	0.026982967	2.384270492
1870	HMGA2	4395.613061	1.031194728	0.359580209	2.867773874	0.004133709	0.026997317	2.383660142
1871	ALDH1A2	678.2615989	0.811411758	0.282959095	2.867593844	0.004136061	0.026998245	2.383413042
1872	KMT2A	1017.000453	0.750250266	0.261684551	2.867002512	0.004143797	0.027034293	2.382601504
1873	ECSIT	1044.391249	-1.019054561	0.355541563	-2.86620375	0.004154268	0.027088133	2.381505513
1874	TMEM14C	1582.976199	-0.610170294	0.2129328	-2.865553326	0.004162812	0.027116042	2.38061325
1875	RAB40C	667.0179955	-0.759789216	0.265146971	-2.865539871	0.004162988	0.027116042	2.380594793
1876	TMCC3	1271.121318	0.947079154	0.330629658	2.864471267	0.00417706	0.027193198	2.379129236
1877	SLC16A1	3126.409026	0.897352394	0.313318712	2.86402426	0.00418296	0.027204813	2.378516316
1878	CELF1	3183.792909	0.723153177	0.252497748	2.863998515	0.0041833	0.027204813	2.378481017
1879	ANKRD39	195.895575	-1.086486949	0.379432215	-2.863454671	0.004190488	0.027237055	2.377735432
1880	ETFB	768.6287167	-1.345317782	0.469863564	-2.863209419	0.004193733	0.027243648	2.377399242
1881	AFAP1	571.6445354	1.170364189	0.408785194	2.863029795	0.004196111	0.027244606	2.377153029
1882	RPL21	32467.88701	-1.048428127	0.366259777	-2.862525978	0.004202788	0.027273459	2.37646251
1883	AP1S3	53.87023534	1.178201082	0.411641282	2.862203414	0.004207068	0.027286735	2.376020466
1884	TOR1AIP1	918.5557605	0.978695766	0.342016111	2.861548727	0.004215767	0.02729777	2.375123406
1885	TTC21B	544.7153884	0.807908776	0.282348949	2.861384041	0.004217958	0.02729777	2.374897778
1886	CUTA	2905.891036	-1.099295036	0.384184085	-2.861375784	0.004218068	0.02729777	2.374886466
1887	UTP23	370.0511427	0.807376068	0.28219406	2.861066839	0.00422218	0.02729777	2.374463228
1888	TNFRSF10B	5349.472706	0.795719404	0.278051798	2.8617668	0.004212868	0.02729777	2.375422193
1889	MRPL10	1258.959973	-0.730084202	0.255166486	-2.861207266	0.00422031	0.02729777	2.3746556
1890	SERTAD2	467.2805678	0.798210319	0.279050257	2.860453628	0.004230354	0.02732169	2.373623273
1891	MAPK1	3517.026035	0.829704404	0.290060062	2.860457242	0.004230306	0.02732169	2.373628223
1892	LAMP2	3166.002724	0.897743631	0.313881503	2.860135501	0.0042346	0.027334658	2.373187574
1893	UBASH3B	697.5846982	1.002934695	0.350812624	2.858889977	0.004251262	0.027427714	2.371482124
1894	PCOLCE	151.9103699	-0.908958569	0.318031126	-2.858080532	0.004262122	0.027483261	2.370374116
1895	LRP8	1053.246747	0.89420083	0.312979632	2.857057583	0.004275883	0.027557443	2.368974228
1896	BUD31	1805.653547	-0.818225456	0.286467914	-2.85625516	0.004286705	0.027583523	2.367876421
1897	PPP1R3F	75.55865188	-1.024693004	0.358748095	-2.856302291	0.004286068	0.027583523	2.367940895
1898	MRPL15	4441.938546	-0.592463982	0.207425433	-2.856274533	0.004286443	0.027583523	2.367902923
1899	NCAPH2	1611.796378	-0.912847958	0.319660712	-2.855677675	0.004294509	0.027619186	2.367086515
1900	SHOC2	746.6680867	1.15787251	0.405521608	2.855267112	0.004300065	0.027640363	2.366525012
1901	NSD3	1516.352351	0.775957747	0.2718193	2.85468231	0.00430799	0.027676738	2.365725331
1902	ANGPT1	61.62619186	1.404026512	0.491898092	2.854303637	0.004313129	0.027695184	2.365207591
1903	KRT18	9383.62543	-1.147750684	0.402157079	-2.853986027	0.004317443	0.027708319	2.364773385
1904	PXDC1	1833.25739	-0.74340363	0.260506479	-2.853685763	0.004321525	0.027719953	2.36436293
1905	ZBTB37	188.7200516	0.82547133	0.289282807	2.853509812	0.004323919	0.027720749	2.364122424
1906	CD47	1138.903299	0.630916285	0.221138888	2.853031822	0.004330428	0.027733363	2.363469128
1907	AURKC	24.35943058	-2.022017261	0.70872208	-2.8530468	0.004330224	0.027733363	2.363489598
1908	HEBP2	2567.135852	-0.853499372	0.29920889	-2.852520099	0.004337407	0.027734425	2.362769829
1909	ATAD5	198.6274762	1.254244629	0.439681293	2.852622228	0.004336013	0.027734425	2.362909387
1910	BTBD2	2735.048198	-0.762173945	0.267175751	-2.852706283	0.004334867	0.027734425	2.363024249
1911	OTUB1	3358.297887	-0.956295193	0.33528731	-2.852166382	0.004342237	0.027750777	2.362286516
1912	MKLN1	593.9443548	0.898246599	0.315033303	2.851275053	0.004354428	0.027814139	2.361068842
1913	BNC1	586.8460714	1.172862015	0.411382656	2.851024459	0.004357862	0.027821519	2.360726555
1914	NDUFAB1	2865.940266	-0.986817415	0.346182	-2.850574023	0.004364039	0.0278464	2.360111366
1915	SMIM4	691.3801643	-1.196588837	0.419879744	-2.849837013	0.004374164	0.027896429	2.359104961
1916	FLVCR1	226.8031556	0.782588215	0.274676226	2.849129777	0.004383899	0.027923444	2.358139417
1917	NTPCR	1076.819199	-0.765566602	0.268732555	-2.848804838	0.004388379	0.027923444	2.357695866
1918	TUSC2	1549.835557	-0.909705215	0.319314163	-2.848934747	0.004386588	0.027923444	2.357873191
1919	FSD1	1017.463111	-0.905224514	0.317763015	-2.848740957	0.00438926	0.027923444	2.357608672
1920	EIF3G	5952.152313	-1.027871468	0.360821298	-2.848699544	0.004389832	0.027923444	2.357552146
1921	ZMAT5	407.4272923	-0.941880906	0.330681767	-2.848300083	0.004395346	0.027943966	2.357006946
1922	PET100	354.2673364	-1.29067843	0.453192733	-2.847968064	0.004399934	0.027958581	2.356553841
1923	DYNLL1	10477.79655	-0.768226876	0.269812452	-2.8472625	0.004409698	0.028006057	2.355591111
1924	ZNRD2	1045.414045	-1.042203263	0.366066553	-2.8470322	0.00441289	0.028011759	2.355276912
1925	AP2S1	8397.558693	-1.109322093	0.389664515	-2.846864546	0.004415214	0.028011955	2.355048196
1926	PUM2	1660.43642	1.040169175	0.365533625	2.845618307	0.004432529	0.028063493	2.353348409
1927	SERGEF	287.4461996	-1.157710823	0.406798298	-2.84590872	0.004428489	0.028063493	2.353744457
1928	TMEM123	3832.384954	1.082113879	0.380268415	2.845658055	0.004431976	0.028063493	2.353402613
1929	JRKL	286.5460255	0.899096619	0.31595454	2.845651848	0.004432062	0.028063493	2.353394148
1930	IGF2BP3	2767.51983	1.785146924	0.627372401	2.845434263	0.004435091	0.028065166	2.353097438
1931	ATR	820.7397379	0.832099516	0.292599847	2.84381391	0.004457707	0.028079084	2.350888436
1932	FCHO2	373.5570758	1.462724815	0.514181712	2.844762426	0.004444456	0.028079084	2.352181406
1933	PRPF4B	1699.515237	1.107672266	0.389550069	2.843465714	0.004462581	0.028079084	2.350413884
1934	RPA3	539.2813677	-0.936552299	0.329350042	-2.843638015	0.004460169	0.028079084	2.350648705
1935	PODXL	10278.00397	0.774484235	0.272340008	2.843813655	0.004457711	0.028079084	2.350888088
1936	CCM2	2586.743249	-1.010947121	0.355531967	-2.843477419	0.004462417	0.028079084	2.350429836
1937	SLC1A1	1018.745668	0.766346977	0.269417881	2.844454768	0.00444875	0.028079084	2.351761981
1938	MRPL23	484.1321028	-1.64951518	0.580084569	-2.84357707	0.004461022	0.028079084	2.350565645
1939	SLF2	864.6037086	0.903699317	0.317720253	2.844323926	0.004450578	0.028079084	2.351583619
1940	HS6ST3	45.38050449	1.277302676	0.448969073	2.844968067	0.004441588	0.028079084	2.352461772
1941	SPC24	1459.808211	-0.938088379	0.329795279	-2.844456662	0.004448724	0.028079084	2.351764563
1942	UFC1	2628.675902	-0.924637007	0.325227537	-2.843046486	0.004468455	0.028082724	2.349842587
1943	RPS6KB2	1650.369802	-0.855485873	0.300916734	-2.8429322	0.004470058	0.028082724	2.349686858
1944	PHYH	280.9810223	-0.700564447	0.246416078	-2.843014351	0.004468906	0.028082724	2.349798798
1945	TRIM2	180.2726953	1.323633565	0.465656768	2.84250902	0.004475996	0.028105576	2.349110266
1946	CD58	146.9286634	0.798434701	0.280931339	2.842099081	0.004481756	0.028115596	2.348551784
1947	SNRPF	3506.221854	-0.946940148	0.333203214	-2.841929817	0.004484136	0.028115596	2.348321207
1948	GAS2L1	1554.815484	-0.806189947	0.283695844	-2.841740426	0.004486801	0.028115596	2.348063225
1949	TXN2	2822.022438	-0.92580859	0.325770666	-2.841902868	0.004484515	0.028115596	2.348284497
1950	TWF1	1731.706492	1.290577013	0.454184753	2.841524303	0.004489843	0.028120232	2.347768847
1951	TCEAL3	1122.992694	-0.868111639	0.30556178	-2.841034765	0.004496741	0.028148999	2.347102125
1952	QARS1	5573.677162	-0.69578987	0.244925707	-2.840820087	0.004499769	0.028153524	2.346809777
1953	SLC25A4	579.0215466	-0.681930128	0.240090681	-2.840302362	0.004507079	0.028170398	2.346104816
1954	G3BP1	5532.614241	0.938176001	0.330294255	2.840424826	0.004505349	0.028170398	2.346271559
1955	AFDN	1655.151975	1.065495878	0.375181236	2.839949805	0.004512063	0.028187125	2.345624816
1956	VPS37D	75.1015541	-1.071326998	0.377267729	-2.839699547	0.004515604	0.028194824	2.345284125
1957	UEVLD	501.9575483	1.09869014	0.386947334	2.839379017	0.004520143	0.028208742	2.344847806
1958	PUM1	1654.279538	0.987523487	0.347842177	2.838998698	0.004525534	0.028211083	2.344330153
1959	ZBTB38	1424.299912	1.368011454	0.481884764	2.838876752	0.004527264	0.028211083	2.344164184
1960	COPRS	1421.384413	-1.068247343	0.376293978	-2.838863775	0.004527448	0.028211083	2.344146522
1961	SOD1	6310.635602	-0.961199171	0.338616336	-2.838608385	0.004531073	0.028219272	2.343798958
1962	MRPL36	991.6389852	-0.950841384	0.335044289	-2.837957295	0.004540326	0.028262486	2.342912994
1963	PPIA	55160.18105	-0.846296622	0.298238695	-2.837648622	0.004544718	0.028275418	2.34249303
1964	WNK1	2864.267139	1.067516154	0.376232261	2.83738601	0.004548458	0.028284279	2.342135764
1965	GSTK1	2924.148387	-0.872594441	0.307717981	-2.83569533	0.004572604	0.028413221	2.339836372
1966	RNF111	497.9371929	1.275335271	0.449757168	2.835608549	0.004573847	0.028413221	2.339718377
1967	GASK1B	2076.490509	1.190189357	0.419857652	2.834744943	0.004586229	0.028475653	2.338544311
1968	MRTFB	373.5805709	1.361009002	0.480167526	2.834446167	0.004590519	0.02848781	2.338138197
1969	SNRNP35	811.0542526	-1.13033357	0.398822247	-2.834178833	0.004594361	0.028497174	2.337774851
1970	TACC1	5174.849462	0.877641593	0.309807642	2.832859733	0.004613362	0.028600505	2.335982422
1971	FRAS1	106.7540787	1.066897567	0.376688156	2.832309832	0.004621305	0.028628845	2.335235408
1972	SLC12A6	744.3010363	1.325945238	0.468191645	2.832056601	0.004624966	0.028628845	2.334891445
1973	NT5C3B	1683.966051	-0.918607698	0.324357205	-2.832086611	0.004624532	0.028628845	2.334932207
1974	VPS72	1920.794122	-0.750100981	0.264935322	-2.831260757	0.004636491	0.028685643	2.333810626
1975	DOCK11	39.62173319	1.235074608	0.43625823	2.831063173	0.004639356	0.028688836	2.33354233
1976	MGAT5	4617.476512	0.662501616	0.234043039	2.830682846	0.004644875	0.028693911	2.333025935
1977	LRBA	1147.624421	1.179998574	0.416843763	2.830793401	0.00464327	0.028693911	2.333176037
1978	SEC61B	4876.609494	-0.795273914	0.280998185	-2.830174559	0.004652261	0.028710494	2.332335892
1979	ROBO3	369.0150979	-0.957756744	0.338406764	-2.830193855	0.004651981	0.028710494	2.332362085
1980	MRPS34	2458.738143	-1.213622701	0.428863445	-2.829858114	0.004656865	0.028724391	2.331906342
1981	DPY19L4	437.7672098	1.303128922	0.460532568	2.82961296	0.004660434	0.028729635	2.331573592
1982	PIGW	339.6212978	0.867039783	0.306431149	2.829476662	0.00466242	0.028729635	2.331388604
1983	YTHDC2	696.5930113	1.132952966	0.400600814	2.828134456	0.004682014	0.028812056	2.329567316
1984	CCS	1129.8951	-1.165967913	0.412283135	-2.828075696	0.004682873	0.028812056	2.329487599
1985	MRPL54	1979.044216	-1.166340537	0.412372423	-2.828366964	0.004678614	0.028812056	2.329882762
1986	C1orf54	524.818659	-1.078252576	0.381405808	-2.82704813	0.004697927	0.028840838	2.32809377
1987	ASH1L	680.3736979	1.331111833	0.470891718	2.826789643	0.00470172	0.028840838	2.327743216
1988	U2SURP	2009.888448	0.819798454	0.289955512	2.827324958	0.004693867	0.028840838	2.328469227
1989	MPDZ	1618.338113	1.213905515	0.429376497	2.827135444	0.004696646	0.028840838	2.32821219
1990	DCTN2	5287.778683	-0.758079528	0.268165773	-2.826906358	0.004700007	0.028840838	2.327901498
1991	NME1	2565.02892	-1.165510464	0.412275195	-2.827020585	0.004698331	0.028840838	2.328056413
1992	JAM3	1314.035496	1.38126737	0.488796278	2.825854926	0.004715462	0.028896102	2.326475795
1993	CDK12	1087.395166	1.076453887	0.380927512	2.825875927	0.004715152	0.028896102	2.326504268
1994	GCLM	1291.26847	0.901250087	0.319007081	2.825172673	0.004725514	0.028924339	2.325550922
1995	TLR1	150.2584813	0.875953246	0.310063775	2.825074445	0.004726963	0.028924339	2.325417779
1996	RNF135	512.5819161	-0.729148177	0.258100055	-2.825060133	0.004727174	0.028924339	2.325398379
1997	PTPN18	1324.30449	-0.723773322	0.256239275	-2.824599471	0.004733975	0.028939794	2.324774025
1998	BLVRB	1355.876954	-1.034166961	0.366132783	-2.824568051	0.004734439	0.028939794	2.324731443
1999	NAA16	392.8990781	0.929657917	0.329239349	2.823653738	0.004747965	0.029007952	2.323492501
[truncated: 1,066 more rows]
